# Supplementary material for: Hearing loss and psychosocial outcomes: Influences of social emotional aspects and personality
Source: PLoS One. 2024 Jun 12;19(6):e0304428. doi: 10.1371/journal.pone.0304428 (PMC11168651; doi:10.1371/journal.pone.0304428)
Supplement: S2 Appendix — (CSV) [file pone.0304428.s002.csv]

StartDate	EndDate	Status	Progress	Duration (in seconds)	Finished	RecordedDate	ResponseId	DistributionChannel	UserLanguage	Q1	Q2	Q3	Q4	Q5	Q6	Q7	Q8	Q9	Q10	Q11	Q12	Q13	Q14	Q15	Q16	Q17	Q18	Q19	Q20_1	Q20_2	Q20_3	Q20_4	Q20_5	Q20_6	Q20_7	Q20_8	Q20_9	Q20_10	Q20_11	Q20_12	Q20_13	Q20_14	Q20_15	Q20_16	Q21_1	Q21_2	Q21_3	Q21_4	Q22_1
Start Date	End Date	Response Type	Progress	Duration (in seconds)	Finished	Recorded Date	Response ID	Distribution Channel	User Language	This survey will ask a series of questions in regards to your feelings and characteristics. The purpose of this survey is to examine the experienced social emotional response to an adverse event (COVID-19) in people with hearing loss. You will be asked questions about on social isolation, loneliness, stress, depression, anxiety, personality, and cognition. It will take approximately 5-10 minutes …	How old are you?	50 States, D.C. and Puerto Rico	I identify as	What is your highest level of education that you have completed?	Which of the following best describes your current residential area?	Which of the following options most accurately describes your relationship status? Please select all that apply.	How many people, including yourself, are currently living or staying at your home?	Do you have pet living in your home?	Which statement best describes your current employment status?Please select all that apply.	How much do you watch or listen to news media?	How frequently do you use social media?	Have you been fully vaccinated against COVID-19?	Do you experience noises or ringing in your ears that is bothersome on a regular basis?	Do you have hearing loss?	In which ear do you have a hearing loss?	What is the severity of your hearing loss?Please select all that apply.	Which of the following devices do you currently use? Please select all that apply.	Approximately how long have you used hearing devices?	Here are a number of characteristics that may or may not apply to you. Next to each statement please indicate the extent to which you agree or disagree with that statement. - I am someone who... tends to be quiet	Here are a number of characteristics that may or may not apply to you. Next to each statement please indicate the extent to which you agree or disagree with that statement. - I am someone who... is compassionate, has a soft heart	Here are a number of characteristics that may or may not apply to you. Next to each statement please indicate the extent to which you agree or disagree with that statement. - I am someone who... tends to be disorganized	Here are a number of characteristics that may or may not apply to you. Next to each statement please indicate the extent to which you agree or disagree with that statement. - I am someone who... worries a lot	Here are a number of characteristics that may or may not apply to you. Next to each statement please indicate the extent to which you agree or disagree with that statement. - I am someone who... is fascinated by art, music, or literature	Here are a number of characteristics that may or may not apply to you. Next to each statement please indicate the extent to which you agree or disagree with that statement. - I am someone who... is dominant, acts as a leader	Here are a number of characteristics that may or may not apply to you. Next to each statement please indicate the extent to which you agree or disagree with that statement. - I am someone who... is sometimes rude to others	Here are a number of characteristics that may or may not apply to you. Next to each statement please indicate the extent to which you agree or disagree with that statement. - For this question... please select Agree Strongly	Here are a number of characteristics that may or may not apply to you. Next to each statement please indicate the extent to which you agree or disagree with that statement. - I am someone who... has difficulty getting started on tasks	Here are a number of characteristics that may or may not apply to you. Next to each statement please indicate the extent to which you agree or disagree with that statement. - I am someone who... tends to feel blue	Here are a number of characteristics that may or may not apply to you. Next to each statement please indicate the extent to which you agree or disagree with that statement. - I am someone who... has little interest in abstract ideas	Here are a number of characteristics that may or may not apply to you. Next to each statement please indicate the extent to which you agree or disagree with that statement. - I am someone who... is full of energy	Here are a number of characteristics that may or may not apply to you. Next to each statement please indicate the extent to which you agree or disagree with that statement. - I am someone who... assumes the best about people	Here are a number of characteristics that may or may not apply to you. Next to each statement please indicate the extent to which you agree or disagree with that statement. - I am someone who... is reliable, can always be counted on	Here are a number of characteristics that may or may not apply to you. Next to each statement please indicate the extent to which you agree or disagree with that statement. - I am someone who... is emotionally stable, not easily upset	Here are a number of characteristics that may or may not apply to you. Next to each statement please indicate the extent to which you agree or disagree with that statement. - I am someone who... is original, comes up with new ideas	These questions ask you about your feelings and thoughts during the last month. In each case, you will be asked to indicate how often you felt or thought a certain way. - In the last month, how often have you felt that you were unable to control the important things in your life?	These questions ask you about your feelings and thoughts during the last month. In each case, you will be asked to indicate how often you felt or thought a certain way. - In the last month, how often have you felt confident about your ability to handle your personal problems?	These questions ask you about your feelings and thoughts during the last month. In each case, you will be asked to indicate how often you felt or thought a certain way. - In the last month, how often have you felt that things were going your way?	These questions ask you about your feelings and thoughts during the last month. In each case, you will be asked to indicate how often you felt or thought a certain way. - In the last month, how often have you felt difficulties were piling up so high that you could not overcome them?	The following questions will ask how often you have been bothered by certain problems in the last two weeks. - Over the last 2 weeks, how often have you been bothered by feeling nervous, anxious, or on edge?
{"ImportId":"startDate","timeZone":"America/Denver"}	{"ImportId":"endDate","timeZone":"America/Denver"}	{"ImportId":"status"}	{"ImportId":"progress"}	{"ImportId":"duration"}	{"ImportId":"finished"}	{"ImportId":"recordedDate","timeZone":"America/Denver"}	{"ImportId":"_recordId"}	{"ImportId":"distributionChannel"}	{"ImportId":"userLanguage"}	{"ImportId":"QID4"}	{"ImportId":"QID7"}	{"ImportId":"QID17"}	{"ImportId":"QID6"}	{"ImportId":"QID9"}	{"ImportId":"QID24"}	{"ImportId":"QID18"}	{"ImportId":"QID19"}	{"ImportId":"QID25"}	{"ImportId":"QID20"}	{"ImportId":"QID35"}	{"ImportId":"QID36"}	{"ImportId":"QID38"}	{"ImportId":"QID26"}	{"ImportId":"QID11"}	{"ImportId":"QID28"}	{"ImportId":"QID27"}	{"ImportId":"QID12"}	{"ImportId":"QID29"}	{"ImportId":"QID1_1"}	{"ImportId":"QID1_2"}	{"ImportId":"QID1_3"}	{"ImportId":"QID1_4"}	{"ImportId":"QID1_5"}	{"ImportId":"QID1_6"}	{"ImportId":"QID1_7"}	{"ImportId":"QID1_8"}	{"ImportId":"QID1_9"}	{"ImportId":"QID1_10"}	{"ImportId":"QID1_11"}	{"ImportId":"QID1_12"}	{"ImportId":"QID1_13"}	{"ImportId":"QID1_14"}	{"ImportId":"QID1_15"}	{"ImportId":"QID1_16"}	{"ImportId":"QID2_1"}	{"ImportId":"QID2_2"}	{"ImportId":"QID2_3"}	{"ImportId":"QID2_4"}	{"ImportId":"QID34_1"}
2/10/2021 8:59	2/10/2021 9:04	IP Address	100	313	TRUE	2/10/2021 9:04	R_wMOkFU8LGtSF8bL	anonymous	EN	Yes, I agree to participate in this study.	26	North Carolina	Female	Master's/Doctoral Degree	Suburban	Living with a Partner	2	Yes	Working (in person)	A moderate amount	A great deal		Sometimes	No					Agree a little	Agree a little	Neutral: no opinion	Agree a little	Agree strongly	Agree a little	Neutral: no opinion	Agree strongly	Disagree a little	Disagree a little	Neutral: no opinion	Neutral: no opinion	Neutral: no opinion	Agree a little	Agree strongly	Disagree a little	Fairly often	Fairly often	Sometimes	Almost never	Several days
2/10/2021 9:40	2/10/2021 9:45	IP Address	100	297	TRUE	2/10/2021 9:45	R_XYsfnSGhGDGov3X	anonymous	EN	Yes, I agree to participate in this study.	34	Maine	Female	Bachelor's Degree	Rural	Married	5	Yes	Working (in person)	A little	A great deal		No	No					Agree a little	Agree strongly	Disagree strongly	Neutral: no opinion	Disagree a little	Disagree a little	Disagree strongly	Agree strongly	Agree a little	Disagree a little	Agree strongly	Disagree strongly	Disagree a little	Agree strongly	Agree a little	Agree a little	Fairly often	Sometimes	Sometimes	Almost never	Several days
2/10/2021 9:38	2/10/2021 9:47	IP Address	100	543	TRUE	2/10/2021 9:47	R_3nTK1ggOQPyZcOA	anonymous	EN	Yes, I agree to participate in this study.	24	Colorado	Female	Bachelor's Degree	Suburban	Single	1	Yes	Student (remote)	A lot	A great deal		Sometimes	Yes	Both	Severe	Hearing Aid	> 5 years	Agree a little	Agree a little	Agree strongly	Agree strongly	Agree strongly	Neutral: no opinion	Disagree a little	Agree strongly	Agree a little	Disagree a little	Disagree a little	Disagree a little	Agree a little	Neutral: no opinion	Agree a little	Neutral: no opinion	Sometimes	Fairly often	Sometimes	Almost never	More than half the days
2/10/2021 11:29	2/10/2021 11:35	IP Address	100	325	TRUE	2/10/2021 11:35	R_21u3Gfhz6ph5ddd	anonymous	EN	Yes, I agree to participate in this study.	25	Colorado	Male	Bachelor's Degree	Urban	Living with a Partner	2	Yes	Working (in person)	Not at all	Not at all		Sometimes	Maybe					Agree strongly	Agree strongly	Agree a little	Disagree a little	Agree strongly	Agree a little	Disagree strongly	Agree strongly	Agree a little	Agree a little	Disagree a little	Disagree a little	Disagree a little	Agree a little	Agree strongly	Agree a little	Almost never	Sometimes	Fairly often	Almost never	Several days
2/10/2021 11:35	2/10/2021 11:42	IP Address	100	417	TRUE	2/10/2021 11:42	R_1EZ2vsfDKmbfWYd	anonymous	EN	Yes, I agree to participate in this study.	55	Colorado	Male	Bachelor's Degree	Urban	Married	2	Yes	Not working (looking for work)	A little	A lot		Yes	Maybe					Disagree a little	Agree a little	Disagree strongly	Disagree strongly	Agree strongly	Agree a little	Disagree strongly	Agree strongly	Disagree a little	Disagree strongly	Disagree a little	Neutral: no opinion	Disagree a little	Agree strongly	Agree strongly	Neutral: no opinion	Almost never	Fairly often	Sometimes	Never	Not at all
2/10/2021 11:58	2/10/2021 12:02	IP Address	100	241	TRUE	2/10/2021 12:02	R_3KJA90vEr467asp	anonymous	EN	Yes, I agree to participate in this study.	24	Colorado	Male	Bachelor's Degree	Urban	Living with a Partner	2	No	Working (in person)	Not at all	A moderate amount		No	Maybe					Disagree a little	Agree a little	Agree a little	Disagree a little	Agree a little	Agree a little	Agree a little	Agree strongly	Disagree a little	Disagree a little	Disagree a little	Neutral: no opinion	Disagree a little	Agree a little	Agree a little	Agree a little	Fairly often	Fairly often	Fairly often	Almost never	Several days
2/10/2021 12:24	2/10/2021 12:31	IP Address	100	409	TRUE	2/10/2021 12:31	R_2fGTBrtCp1rr8Ik	anonymous	EN	Yes, I agree to participate in this study.	26	Colorado	Female	Bachelor's Degree	Urban	Single,Living with a Roommate	3	Yes	Working (in person),Working (self-employed)	A moderate amount	A great deal		Sometimes	No					Disagree a little	Agree strongly	Agree strongly	Agree strongly	Agree strongly	Neutral: no opinion	Agree a little	Agree strongly	Agree a little	Agree strongly	Disagree a little	Neutral: no opinion	Agree a little	Agree a little	Disagree a little	Neutral: no opinion	Almost never	Never	Almost never	Fairly often	Nearly every day
2/10/2021 12:57	2/10/2021 13:05	IP Address	100	507	TRUE	2/10/2021 13:05	R_2CqaJ8xzgzQjBMP	anonymous	EN	Yes, I agree to participate in this study.	27	Maine	Female	High School Diploma or Equivalent	Rural	Married	2	Yes	Not working (other)	A little	A great deal		Sometimes	Maybe					Neutral: no opinion	Agree strongly	Disagree strongly	Agree strongly	Agree a little	Disagree a little	Neutral: no opinion	Agree strongly	Neutral: no opinion	Agree a little	Neutral: no opinion	Neutral: no opinion	Agree a little	Agree a little	Disagree a little	Neutral: no opinion	Sometimes	Fairly often	Fairly often	Almost never	More than half the days
2/10/2021 13:13	2/10/2021 13:17	IP Address	100	238	TRUE	2/10/2021 13:17	R_12c2MsYzlYdlKBx	anonymous	EN	Yes, I agree to participate in this study.	30	Ohio	Female	Master's/Doctoral Degree	Suburban	Divorced	1	Yes	Working (in person)	A moderate amount	A great deal		No	No					Agree a little	Agree strongly	Agree a little	Agree strongly	Agree strongly	Neutral: no opinion	Disagree strongly	Agree strongly	Agree a little	Agree a little	Neutral: no opinion	Agree a little	Agree a little	Agree a little	Agree a little	Agree a little	Sometimes	Fairly often	Fairly often	Sometimes	More than half the days
2/10/2021 13:17	2/10/2021 13:21	IP Address	100	263	TRUE	2/10/2021 13:21	R_3EMWL1T8nkDFUmn	anonymous	EN	Yes, I agree to participate in this study.	32	Florida	Female	Master's/Doctoral Degree	Suburban	Married	2	Yes	Working (remotely),Student (remote)	A little	A moderate amount		No	No					Agree a little	Agree a little	Disagree a little	Agree a little	Neutral: no opinion	Disagree a little	Neutral: no opinion	Agree strongly	Disagree a little	Agree a little	Disagree a little	Neutral: no opinion	Disagree a little	Agree strongly	Agree strongly	Agree a little	Almost never	Fairly often	Sometimes	Almost never	More than half the days
2/10/2021 14:32	2/10/2021 14:38	IP Address	100	340	TRUE	2/10/2021 14:38	R_3elSDRJ34b6x9fi	anonymous	EN	Yes, I agree to participate in this study.	49	Maine	Female	Master's/Doctoral Degree	Rural	Married	3	Yes	Working (remotely)	A great deal	A moderate amount		No	Maybe					Disagree a little	Agree a little	Disagree strongly	Agree a little	Neutral: no opinion	Agree a little	Disagree a little	Agree strongly	Disagree a little	Disagree strongly	Neutral: no opinion	Agree a little	Agree a little	Agree strongly	Agree a little	Agree a little	Sometimes	Fairly often	Fairly often	Almost never	Several days
2/10/2021 15:07	2/10/2021 15:20	IP Address	100	790	TRUE	2/10/2021 15:20	R_2rkecYua2BfGVWh	anonymous	EN	Yes, I agree to participate in this study.	39	Washington	Male	Master's/Doctoral Degree	Suburban	Living with a Partner	1	Yes	Working (self-employed)	A great deal	A great deal		Yes	No					Disagree strongly	Agree strongly	Disagree strongly	Agree a little	Agree a little	Agree a little	Disagree strongly	Agree strongly	Disagree strongly	Disagree a little	Disagree a little	Agree strongly	Agree strongly	Agree strongly	Agree strongly	Disagree a little	Never	Very often	Very often	Sometimes	Not at all
2/10/2021 15:24	2/10/2021 15:29	IP Address	100	263	TRUE	2/10/2021 15:29	R_1k0RZYAvG0HVl1V	anonymous	EN	Yes, I agree to participate in this study.	52	Colorado	Female	Bachelor's Degree	Urban	Married	2	Yes	Working (in person)	A lot	A little		No	No					Disagree strongly	Agree a little	Disagree a little	Agree strongly	Agree a little	Agree strongly	Agree a little	Agree strongly	Disagree strongly	Disagree a little	Neutral: no opinion	Agree a little	Agree a little	Agree strongly	Neutral: no opinion	Neutral: no opinion	Sometimes	Fairly often	Fairly often	Almost never	Not at all
2/10/2021 15:35	2/10/2021 15:42	IP Address	100	372	TRUE	2/10/2021 15:42	R_WqAtjY8ykQ6cXND	anonymous	EN	Yes, I agree to participate in this study.	30	Maine	Female	Bachelor's Degree	Rural	Married	3	Yes	Working (remotely)	A little	A lot		Sometimes	No					Disagree a little	Agree strongly	Disagree a little	Agree a little	Agree a little	Neutral: no opinion	Disagree a little	Agree strongly	Disagree a little	Disagree strongly	Disagree a little	Agree a little	Agree strongly	Agree strongly	Neutral: no opinion	Agree a little	Almost never	Fairly often	Fairly often	Sometimes	Several days
2/10/2021 15:43	2/10/2021 15:51	IP Address	100	424	TRUE	2/10/2021 15:51	R_2Ymj5UzR55x9vNT	anonymous	EN	Yes, I agree to participate in this study.	35	Maine	Female	Bachelor's Degree	Rural	Married	4	Yes	Working (in person)	A moderate amount	A great deal		No	No					Agree a little	Neutral: no opinion	Disagree a little	Agree a little	Agree a little	Disagree a little	Agree a little	Agree strongly	Neutral: no opinion	Agree a little	Neutral: no opinion	Disagree a little	Neutral: no opinion	Agree a little	Neutral: no opinion	Neutral: no opinion	Almost never	Fairly often	Fairly often	Almost never	Not at all
2/10/2021 15:45	2/10/2021 15:51	IP Address	100	349	TRUE	2/10/2021 15:51	R_b1TVwNpIhJUoKXf	anonymous	EN	Yes, I agree to participate in this study.	75	Colorado	Male	Master's/Doctoral Degree	Suburban	Married	2	Yes	Not working (retired)	A moderate amount	A moderate amount		Yes	Yes	Both	Moderate	Hearing Aid	> 5 years	Disagree a little	Agree a little	Neutral: no opinion	Agree a little	Disagree a little	Agree a little	Disagree a little	Agree strongly	Disagree a little	Disagree strongly	Disagree strongly	Agree a little	Agree a little	Agree strongly	Agree strongly	Agree a little	Never	Very often	Fairly often	Almost never	Not at all
2/10/2021 15:47	2/10/2021 15:51	IP Address	100	268	TRUE	2/10/2021 15:51	R_2PiEUOagnvQWvuL	anonymous	EN	Yes, I agree to participate in this study.	30	Missouri	Female	Master's/Doctoral Degree	Rural	Single	1	Yes	Working (in person)	A lot	A lot		No	No					Agree strongly	Agree a little	Disagree a little	Agree strongly	Agree strongly	Disagree a little	Agree a little	Agree strongly	Disagree a little	Agree a little	Disagree a little	Disagree a little	Agree a little	Agree a little	Neutral: no opinion	Agree a little	Sometimes	Fairly often	Fairly often	Sometimes	More than half the days
2/10/2021 15:49	2/10/2021 15:55	IP Address	100	355	TRUE	2/10/2021 15:55	R_2WvxugA6sYnY6hH	anonymous	EN	Yes, I agree to participate in this study.	26	Maine	Female	Master's/Doctoral Degree	Rural	Married	2	Yes	Working (in person)	A little	A lot		Sometimes	Maybe					Agree a little	Agree strongly	Agree a little	Agree a little	Agree a little	Agree a little	Neutral: no opinion	Agree strongly	Agree a little	Neutral: no opinion	Neutral: no opinion	Neutral: no opinion	Neutral: no opinion	Agree a little	Agree a little	Neutral: no opinion	Sometimes	Sometimes	Sometimes	Almost never	Several days
2/10/2021 15:51	2/10/2021 15:57	IP Address	100	329	TRUE	2/10/2021 15:57	R_2U5xeMnvSOv7EtG	anonymous	EN	Yes, I agree to participate in this study.	37	Maine	Female	Bachelor's Degree	Rural	Single	1	Yes	Working (in person)	A little	A moderate amount		Sometimes	No					Agree strongly	Agree a little	Disagree strongly	Agree strongly	Agree strongly	Neutral: no opinion	Disagree a little	Agree strongly	Disagree a little	Agree a little	Disagree a little	Disagree a little	Neutral: no opinion	Agree a little	Agree a little	Neutral: no opinion	Sometimes	Fairly often	Sometimes	Sometimes	Several days
2/10/2021 15:53	2/10/2021 16:00	IP Address	100	446	TRUE	2/10/2021 16:00	R_sO6vT9ZDOqmLk65	anonymous	EN	Yes, I agree to participate in this study.	68	Maine	Male	Bachelor's Degree	Rural	Widowed	1	No	Not working (retired)	A little	A moderate amount		No	No					Disagree strongly	Neutral: no opinion	Disagree a little	Disagree strongly	Agree a little	Agree strongly	Neutral: no opinion	Agree strongly	Disagree strongly	Disagree strongly	Disagree strongly	Agree strongly	Disagree a little	Agree strongly	Agree strongly	Agree strongly	Never	Very often	Fairly often	Never	Not at all
2/10/2021 15:52	2/10/2021 16:00	IP Address	100	461	TRUE	2/10/2021 16:00	R_2AYIu2npdcK5Fzp	anonymous	EN	Yes, I agree to participate in this study.	47	Maine	Female	Bachelor's Degree	Rural	Married	2	Yes	Working (remotely)	A little	A moderate amount		Yes	Maybe					Disagree strongly	Agree a little	Disagree a little	Disagree strongly	Agree a little	Agree strongly	Agree a little	Agree strongly	Disagree a little	Disagree strongly	Neutral: no opinion	Agree a little	Disagree a little	Agree strongly	Agree strongly	Agree a little	Almost never	Very often	Almost never	Never	Not at all
2/10/2021 16:04	2/10/2021 16:10	IP Address	100	365	TRUE	2/10/2021 16:10	R_1q8xyC9T9FKDGss	anonymous	EN	Yes, I agree to participate in this study.	36	Maine	Female	High School Diploma or Equivalent	Suburban	Living with a Partner	4	Yes	Working (remotely)	A moderate amount	A great deal		Sometimes	Maybe					Agree a little	Agree strongly	Disagree a little	Agree strongly	Agree strongly	Disagree a little	Disagree strongly	Agree strongly	Agree a little	Agree a little	Neutral: no opinion	Disagree a little	Agree a little	Agree strongly	Disagree a little	Neutral: no opinion	Sometimes	Sometimes	Almost never	Fairly often	Nearly every day
2/10/2021 16:22	2/10/2021 16:27	IP Address	100	247	TRUE	2/10/2021 16:27	R_NY0G6ZBYPcdoAHD	anonymous	EN	Yes, I agree to participate in this study.	19	Maine	Male	Technical Degree	Rural	Single	3	Yes	Working (in person)	Not at all	A great deal		Yes	Maybe					Agree a little	Disagree a little	Disagree a little	Disagree a little	Agree a little	Agree a little	Neutral: no opinion	Agree strongly	Agree a little	Disagree a little	Disagree strongly	Agree strongly	Agree a little	Agree a little	Agree strongly	Agree a little	Almost never	Fairly often	Sometimes	Almost never	Not at all
2/10/2021 16:33	2/10/2021 16:37	IP Address	100	260	TRUE	2/10/2021 16:37	R_1FKBVD8UO3DPwsV	anonymous	EN	Yes, I agree to participate in this study.	25	Maine	Female	Bachelor's Degree	Rural	Single	1	Yes	Working (in person)	A little	A great deal		No	No					Neutral: no opinion	Agree strongly	Disagree a little	Agree strongly	Agree a little	Agree a little	Disagree strongly	Agree strongly	Disagree a little	Agree a little	Disagree a little	Neutral: no opinion	Agree a little	Agree strongly	Disagree a little	Disagree a little	Fairly often	Sometimes	Sometimes	Sometimes	More than half the days
2/10/2021 16:32	2/10/2021 16:37	IP Address	100	302	TRUE	2/10/2021 16:37	R_3Glx3wbqMvvQeQF	anonymous	EN	Yes, I agree to participate in this study.	25	New York	Female	Bachelor's Degree	Urban	Living with a Roommate	2	No	Working (in person),Student (in person)	A little	A moderate amount		No	No					Agree a little	Agree a little	Disagree strongly	Agree strongly	Agree a little	Disagree strongly	Disagree a little	Agree strongly	Disagree a little	Agree strongly	Disagree strongly	Disagree strongly	Agree strongly	Agree strongly	Disagree strongly	Disagree a little	Very often	Almost never	Almost never	Very often	Nearly every day
2/10/2021 16:34	2/10/2021 16:38	IP Address	100	231	TRUE	2/10/2021 16:38	R_0cuZskEgilmLAxr	anonymous	EN	Yes, I agree to participate in this study.	26	Michigan	Female	Bachelor's Degree	Rural	Living with a Partner	2	Yes	Working (in person)	Not at all	A great deal		No	No					Agree a little	Agree strongly	Disagree a little	Agree strongly	Disagree strongly	Disagree a little	Disagree a little	Agree strongly	Disagree a little	Disagree a little	Agree a little	Disagree a little	Agree strongly	Agree a little	Disagree a little	Disagree a little	Sometimes	Fairly often	Fairly often	Sometimes	Several days
2/10/2021 16:44	2/10/2021 16:54	IP Address	100	552	TRUE	2/10/2021 16:54	R_2TmxAb5Deiv6eBd	anonymous	EN	Yes, I agree to participate in this study.	65	Maine	Female	Associate's Degree	Rural	Single	1	No	Not working (retired)	A little	A great deal		No	Yes	Right	Mild	None of the above	I have not used any hearing devices	Disagree strongly	Agree strongly	Disagree strongly	Disagree strongly	Agree a little	Agree strongly	Disagree strongly	Agree strongly	Disagree strongly	Disagree strongly	Disagree a little	Agree a little	Agree a little	Agree strongly	Agree strongly	Neutral: no opinion	Never	Never	Very often	Never	Not at all
2/10/2021 16:47	2/10/2021 16:55	IP Address	100	509	TRUE	2/10/2021 16:55	R_cZoZJxwuKjKeU8h	anonymous	EN	Yes, I agree to participate in this study.	63	Maine	Female	Associate's Degree	Urban	Married	2	Yes	Not working (retired)	A little	A great deal		No	No					Disagree a little	Agree strongly	Neutral: no opinion	Agree a little	Agree strongly	Agree a little	Agree a little	Agree strongly	Agree a little	Neutral: no opinion	Neutral: no opinion	Disagree a little	Disagree a little	Agree strongly	Agree a little	Agree a little	Almost never	Sometimes	Sometimes	Sometimes	Several days
2/10/2021 16:50	2/10/2021 16:57	IP Address	100	416	TRUE	2/10/2021 16:57	R_2CcRkQrQZfmYOMo	anonymous	EN	Yes, I agree to participate in this study.	26	Maine	Female	Bachelor's Degree	Rural	Living with a Partner	2	Yes	Working (in person)	A little	A great deal		No	No					Agree a little	Disagree a little	Disagree a little	Agree strongly	Disagree a little	Agree strongly	Agree a little	Agree strongly	Disagree a little	Agree a little	Agree a little	Agree a little	Agree a little	Agree strongly	Agree a little	Agree strongly	Fairly often	Fairly often	Sometimes	Sometimes	More than half the days
2/10/2021 16:54	2/10/2021 16:59	IP Address	100	291	TRUE	2/10/2021 16:59	R_3iwEetozqE1yU90	anonymous	EN	Yes, I agree to participate in this study.	26	Rhode Island	Female	Bachelor's Degree	Urban	Single	1	No	Working (in person)	A lot	A great deal		No	No					Disagree a little	Disagree a little	Disagree strongly	Disagree strongly	Neutral: no opinion	Agree a little	Neutral: no opinion	Agree strongly	Disagree a little	Disagree a little	Disagree a little	Agree a little	Disagree a little	Agree a little	Agree a little	Agree a little	Sometimes	Sometimes	Sometimes	Almost never	Not at all
2/10/2021 17:00	2/10/2021 17:07	IP Address	100	429	TRUE	2/10/2021 17:07	R_3D1MH7j81Wj1EgI	anonymous	EN	Yes, I agree to participate in this study.	60	Maryland	Male	Associate's Degree	Urban	Married	3	No	Working (remotely),Working (in person)	A great deal	A moderate amount		No	No					Disagree strongly	Agree strongly	Disagree a little	Agree a little	Agree a little	Agree strongly	Disagree strongly	Agree strongly	Disagree strongly	Disagree strongly	Neutral: no opinion	Agree a little	Agree a little	Agree strongly	Neutral: no opinion	Agree a little	Never	Very often	Very often	Never	Not at all
2/10/2021 17:08	2/10/2021 17:15	IP Address	100	420	TRUE	2/10/2021 17:15	R_1CfRhYxgecCrh5J	anonymous	EN	Yes, I agree to participate in this study.	38	Maine	Female	Master's/Doctoral Degree	Suburban	Married	4	Yes	Working (remotely)	A moderate amount	A lot		No	No					Neutral: no opinion	Agree a little	Agree a little	Agree strongly	Disagree a little	Agree a little	Neutral: no opinion	Agree strongly	Agree a little	Neutral: no opinion	Disagree a little	Disagree a little	Agree a little	Neutral: no opinion	Agree a little	Disagree a little	Almost never	Fairly often	Fairly often	Sometimes	Several days
2/10/2021 17:07	2/10/2021 17:17	IP Address	100	562	TRUE	2/10/2021 17:17	R_55wLU6dIt7cA2yJ	anonymous	EN	Yes, I agree to participate in this study.	52	Maine	Female	Bachelor's Degree	Rural	Married	2	Yes	Working (remotely)	A moderate amount	A great deal		No	No					Agree a little	Agree strongly	Disagree a little	Agree a little	Agree a little	Neutral: no opinion	Disagree a little	Agree strongly	Disagree strongly	Agree a little	Agree strongly	Agree a little	Agree strongly	Agree strongly	Disagree a little	Agree a little	Sometimes	Sometimes	Almost never	Sometimes	Several days
2/10/2021 17:14	2/10/2021 17:21	IP Address	100	427	TRUE	2/10/2021 17:21	R_x3Ig783wUrROziF	anonymous	EN	Yes, I agree to participate in this study.	55	Maine	Female	Bachelor's Degree	Rural	Married	2	Yes	Working (in person)	A little	A moderate amount		No	No					Disagree a little	Agree strongly	Disagree a little	Neutral: no opinion	Disagree a little	Agree strongly	Neutral: no opinion	Agree strongly	Disagree a little	Disagree strongly	Neutral: no opinion	Agree a little	Neutral: no opinion	Agree strongly	Agree a little	Neutral: no opinion	Fairly often	Fairly often	Sometimes	Almost never	Several days
2/10/2021 17:13	2/10/2021 17:22	IP Address	100	542	TRUE	2/10/2021 17:22	R_24zrKFTALlrkVGN	anonymous	EN	Yes, I agree to participate in this study.	79	Maine	Female	Bachelor's Degree	Rural	Widowed	1	Yes	Not working (retired)	A moderate amount	A lot		Yes	Maybe					Agree a little	Agree strongly	Disagree a little	Disagree a little	Agree strongly	Agree strongly	Disagree strongly	Agree strongly	Disagree strongly	Disagree strongly	Disagree a little	Agree strongly	Agree strongly	Agree strongly	Agree strongly	Agree strongly	Almost never	Very often	Fairly often	Never	Not at all
2/10/2021 17:24	2/10/2021 17:30	IP Address	100	408	TRUE	2/10/2021 17:30	R_9MkcUYU3KqWEEnv	anonymous	EN	Yes, I agree to participate in this study.	55	Maine	Female	Associate's Degree	Rural	Married	4	Yes	Working (in person)	A lot	A moderate amount		No	No					Disagree strongly	Agree strongly	Disagree strongly	Agree strongly	Neutral: no opinion	Agree strongly	Agree a little	Agree strongly	Disagree strongly	Agree a little	Neutral: no opinion	Neutral: no opinion	Agree a little	Agree strongly	Agree strongly	Agree a little	Sometimes	Fairly often	Almost never	Fairly often	Several days
2/10/2021 17:26	2/10/2021 17:31	IP Address	100	297	TRUE	2/10/2021 17:31	R_12lN7VyIkYpEaWq	anonymous	EN	Yes, I agree to participate in this study.	37	Maine	Female	Master's/Doctoral Degree	Rural	Married	More than 6	Yes	Working (in person)	A moderate amount	A great deal		No	No					Agree a little	Agree strongly	Agree a little	Agree strongly	Agree a little	Agree a little	Disagree a little	Agree strongly	Agree a little	Disagree a little	Disagree a little	Agree a little	Agree a little	Agree strongly	Agree a little	Disagree a little	Fairly often	Fairly often	Sometimes	Fairly often	More than half the days
2/10/2021 17:05	2/10/2021 17:34	IP Address	100	1706	TRUE	2/10/2021 17:34	R_55QhXeBOEkS2lu9	anonymous	EN	Yes, I agree to participate in this study.	54	Maine	Male	Technical Degree	Rural	Married	3	Yes	Not working (other)	A lot	A moderate amount		Yes	Maybe					Agree a little	Disagree a little	Disagree strongly	Agree a little	Agree a little	Agree a little	Disagree a little	Agree strongly	Neutral: no opinion	Disagree a little	Neutral: no opinion	Agree a little	Neutral: no opinion	Neutral: no opinion	Neutral: no opinion	Agree a little	Sometimes	Fairly often	Sometimes	Sometimes	Several days
2/10/2021 17:27	2/10/2021 17:37	IP Address	100	613	TRUE	2/10/2021 17:37	R_2bJjWXI7PHzZhQy	anonymous	EN	Yes, I agree to participate in this study.	27	Maine	Male	High School Diploma or Equivalent	Rural	Single	3	Yes	Not working (disabled)	A little	A great deal		No	No					Neutral: no opinion	Neutral: no opinion	Neutral: no opinion	Agree strongly	Neutral: no opinion	Disagree strongly	Agree a little	Agree strongly	Disagree a little	Neutral: no opinion	Neutral: no opinion	Neutral: no opinion	Neutral: no opinion	Neutral: no opinion	Disagree a little	Neutral: no opinion	Sometimes	Very often	Sometimes	Sometimes	Several days
2/10/2021 17:32	2/10/2021 17:45	IP Address	100	772	TRUE	2/10/2021 17:45	R_Ut2EiRxueQcKZSp	anonymous	EN	Yes, I agree to participate in this study.	62	Maine	Female	Associate's Degree	Suburban	Married	3	No	Not working (disabled)	A great deal	A moderate amount		Sometimes	Maybe					Agree a little	Agree strongly	Agree a little	Agree a little	Agree strongly	Neutral: no opinion	Disagree strongly	Agree strongly	Agree a little	Agree strongly	Disagree a little	Disagree strongly	Agree strongly	Agree strongly	Agree a little	Agree a little	Fairly often	Sometimes	Sometimes	Sometimes	Several days
2/10/2021 17:39	2/10/2021 17:46	IP Address	100	426	TRUE	2/10/2021 17:46	R_2E6Sf7lAZM25zrY	anonymous	EN	Yes, I agree to participate in this study.	55	Maine	Female	Some College Coursework Completed	Rural	Married	6	Yes	Working (in person)	A great deal	A lot		No	Maybe					Agree strongly	Agree a little	Agree a little	Disagree a little	Agree strongly	Agree a little	Disagree a little	Agree strongly	Agree strongly	Disagree strongly	Disagree a little	Disagree a little	Agree strongly	Agree a little	Agree a little	Agree a little	Sometimes	Fairly often	Fairly often	Almost never	Not at all
2/10/2021 17:47	2/10/2021 18:01	IP Address	100	805	TRUE	2/10/2021 18:01	R_1ptKhNCJbyY66k1	anonymous	EN	Yes, I agree to participate in this study.	41	Maine	Female	Some College Coursework Completed	Rural	Married	4	Yes	Working (in person)	A moderate amount	A moderate amount		Yes	Maybe					Agree a little	Agree strongly	Disagree a little	Agree strongly	Agree a little	Agree a little	Disagree a little	Agree strongly	Neutral: no opinion	Agree a little	Neutral: no opinion	Disagree strongly	Agree strongly	Agree strongly	Disagree strongly	Agree strongly	Fairly often	Fairly often	Sometimes	Sometimes	Not at all
2/10/2021 18:23	2/10/2021 18:33	IP Address	100	565	TRUE	2/10/2021 18:33	R_2pY6GymvAXaDR4l	anonymous	EN	Yes, I agree to participate in this study.	60	Maine	Female	High School Diploma or Equivalent	Suburban	Single	3	Yes	Not working (looking for work)	A moderate amount	A lot		Yes	Yes	Right	Mild	None of the above	I have not used any hearing devices	Agree a little	Agree strongly	Agree a little	Disagree a little	Agree a little	Agree a little	Disagree strongly	Agree strongly	Agree a little	Disagree strongly	Disagree a little	Agree strongly	Agree strongly	Agree strongly	Agree strongly	Agree a little	Fairly often	Sometimes	Sometimes	Sometimes	Several days
2/10/2021 18:31	2/10/2021 18:43	IP Address	100	705	TRUE	2/10/2021 18:43	R_1nOyyXBgdOv3V1s	anonymous	EN	Yes, I agree to participate in this study.	71	Illinois	Male	Master's/Doctoral Degree	Suburban	Married	2	No	Working (in person)	A lot	A little		Yes	No					Disagree a little	Agree strongly	Disagree strongly	Agree a little	Agree strongly	Agree a little	Neutral: no opinion	Agree strongly	Disagree strongly	Disagree strongly	Disagree strongly	Neutral: no opinion	Neutral: no opinion	Agree strongly	Agree a little	Agree strongly	Sometimes	Fairly often	Sometimes	Almost never	Several days
2/10/2021 18:37	2/10/2021 18:45	IP Address	100	504	TRUE	2/10/2021 18:45	R_pAI3HZA5TDp6hPj	anonymous	EN	Yes, I agree to participate in this study.	38	Maine	Female	Bachelor's Degree	Rural	Married	4	No	Not working (other)	A little	A lot		No	Maybe					Disagree strongly	Agree strongly	Disagree strongly	Agree a little	Agree a little	Agree a little	Neutral: no opinion	Agree strongly	Disagree strongly	Disagree strongly	Neutral: no opinion	Agree strongly	Agree strongly	Agree strongly	Agree a little	Agree strongly	Almost never	Fairly often	Fairly often	Almost never	Not at all
2/10/2021 18:45	2/10/2021 18:49	IP Address	100	261	TRUE	2/10/2021 18:49	R_tWHduNCWf1xpe9z	anonymous	EN	Yes, I agree to participate in this study.	22	Florida	Female	Associate's Degree	Rural	Married	4	Yes	Working (in person)	A lot	A moderate amount		Sometimes	No					Agree strongly	Agree strongly	Agree strongly	Agree strongly	Agree strongly	Agree strongly	Agree strongly	Agree strongly	Agree strongly	Agree strongly	Agree strongly	Agree strongly	Agree strongly	Agree strongly	Agree strongly	Agree strongly	Very often	Very often	Very often	Very often	Nearly every day
2/10/2021 18:45	2/10/2021 18:54	IP Address	100	519	TRUE	2/10/2021 18:54	R_2PoCL2cZvuSqTVP	anonymous	EN	Yes, I agree to participate in this study.	50	Maine	Female	Some College Coursework Completed	Rural	Married	2	Yes	Working (in person)	A little	A great deal		No	No					Disagree strongly	Agree strongly	Neutral: no opinion	Agree strongly	Neutral: no opinion	Agree strongly	Agree a little	Agree strongly	Disagree a little	Agree a little	Agree a little	Agree a little	Neutral: no opinion	Agree strongly	Neutral: no opinion	Neutral: no opinion	Sometimes	Fairly often	Sometimes	Never	Several days
2/10/2021 18:51	2/10/2021 18:59	IP Address	100	479	TRUE	2/10/2021 18:59	R_2YS1I11yjVgNbmH	anonymous	EN	Yes, I agree to participate in this study.	67	Florida	Female	Bachelor's Degree	Suburban	Married	2	Yes	Working (remotely)	A little	A moderate amount		No	No					Disagree a little	Agree a little	Disagree strongly	Agree a little	Agree a little	Agree a little	Disagree strongly	Agree strongly	Disagree a little	Disagree strongly	Neutral: no opinion	Agree strongly	Agree strongly	Agree strongly	Agree strongly	Agree a little	Never	Never	Fairly often	Never	Not at all
2/10/2021 19:33	2/10/2021 19:40	IP Address	100	455	TRUE	2/10/2021 19:40	R_UGb1G6RlUWr9SJb	anonymous	EN	Yes, I agree to participate in this study.	28	Maine	Female	Associate's Degree	Rural	Married	4	Yes	Not working (other)	Not at all	A moderate amount		No	No					Agree strongly	Agree strongly	Disagree strongly	Neutral: no opinion	Neutral: no opinion	Disagree a little	Disagree strongly	Agree strongly	Disagree strongly	Neutral: no opinion	Neutral: no opinion	Agree strongly	Agree strongly	Agree strongly	Neutral: no opinion	Agree a little	Sometimes	Fairly often	Fairly often	Almost never	Several days
2/10/2021 19:44	2/10/2021 19:51	IP Address	100	375	TRUE	2/10/2021 19:51	R_3hovXBcwJpWJiii	anonymous	EN	Yes, I agree to participate in this study.	59	Maine	Female	High School Diploma or Equivalent	Rural	Married	2	No	Working (remotely)	A moderate amount	A great deal		No	No					Agree strongly	Agree strongly	Agree strongly	Agree strongly	Agree a little	Disagree a little	Agree a little	Agree strongly	Agree a little	Agree a little	Agree a little	Disagree a little	Disagree a little	Agree strongly	Neutral: no opinion	Disagree a little	Fairly often	Almost never	Sometimes	Sometimes	Nearly every day
2/10/2021 19:45	2/10/2021 19:52	IP Address	100	448	TRUE	2/10/2021 19:52	R_OxNpFKixLzcKLv3	anonymous	EN	Yes, I agree to participate in this study.	52	West Virginia	Female	Bachelor's Degree	Urban	Single	1	No	Working (remotely)	Not at all	A moderate amount		No	No					Disagree a little	Agree a little	Disagree a little	Disagree strongly	Agree strongly	Agree a little	Disagree a little	Agree strongly	Disagree a little	Disagree strongly	Disagree a little	Agree a little	Agree a little	Agree a little	Agree strongly	Agree a little	Never	Very often	Very often	Almost never	Not at all
2/10/2021 19:59	2/10/2021 20:04	IP Address	100	291	TRUE	2/10/2021 20:04	R_3KYHvfghQqTeqxd	anonymous	EN	Yes, I agree to participate in this study.	39	Maine	Female	Bachelor's Degree	Rural	Married	4	Yes	Working (in person)	A little	A great deal		No	No					Disagree a little	Agree strongly	Disagree a little	Agree a little	Agree a little	Neutral: no opinion	Agree a little	Agree strongly	Disagree a little	Agree a little	Agree a little	Agree a little	Agree strongly	Agree strongly	Disagree a little	Agree strongly	Almost never	Very often	Very often	Never	Several days
2/10/2021 20:00	2/10/2021 20:06	IP Address	100	331	TRUE	2/10/2021 20:06	R_2qr4uNX5LqkjiGa	anonymous	EN	Yes, I agree to participate in this study.	35	Texas	Female	Master's/Doctoral Degree	Suburban	Married	2	Yes	Working (in person)	A lot	A lot		No	No					Agree a little	Agree a little	Disagree a little	Agree a little	Disagree a little	Neutral: no opinion	Neutral: no opinion	Agree strongly	Disagree a little	Disagree strongly	Neutral: no opinion	Agree a little	Neutral: no opinion	Agree a little	Agree a little	Agree a little	Sometimes	Fairly often	Fairly often	Almost never	Several days
2/10/2021 20:05	2/10/2021 20:11	IP Address	100	394	TRUE	2/10/2021 20:12	R_31zTp3imBThjRB9	anonymous	EN	Yes, I agree to participate in this study.	62	Pennsylvania	Female	Bachelor's Degree	Rural	Married	2	Yes	Working (in person)	Not at all	A moderate amount		No	No					Agree a little	Agree strongly	Disagree a little	Disagree strongly	Agree a little	Agree a little	Disagree a little	Agree strongly	Disagree a little	Disagree strongly	Neutral: no opinion	Agree a little	Agree strongly	Agree strongly	Agree strongly	Agree a little	Never	Very often	Very often	Never	Not at all
2/10/2021 20:13	2/10/2021 20:19	IP Address	100	380	TRUE	2/10/2021 20:19	R_1MJOObY9r0oE1mJ	anonymous	EN	Yes, I agree to participate in this study.	24	Maine	Female	Bachelor's Degree	Suburban	Living with a Partner	2	Yes	Working (in person)	A great deal	A great deal		Sometimes	No					Disagree a little	Agree strongly	Disagree strongly	Agree a little	Agree a little	Agree a little	Disagree strongly	Agree strongly	Disagree strongly	Disagree a little	Neutral: no opinion	Agree a little	Agree a little	Agree strongly	Disagree a little	Disagree a little	Fairly often	Sometimes	Sometimes	Almost never	Several days
2/10/2021 20:14	2/10/2021 20:19	IP Address	100	310	TRUE	2/10/2021 20:19	R_2pVnPd20IISwnij	anonymous	EN	Yes, I agree to participate in this study.	27	Texas	Female	Master's/Doctoral Degree	Urban	Single	2	Yes	Working (in person)	Not at all	A lot		No	No					Agree strongly	Agree strongly	Disagree a little	Agree a little	Agree a little	Disagree a little	Disagree strongly	Agree strongly	Disagree a little	Neutral: no opinion	Agree a little	Disagree a little	Agree a little	Agree a little	Disagree a little	Disagree a little	Sometimes	Sometimes	Almost never	Fairly often	More than half the days
2/10/2021 20:32	2/10/2021 20:36	IP Address	100	273	TRUE	2/10/2021 20:36	R_x5CZM0nf6vOZGuJ	anonymous	EN	Yes, I agree to participate in this study.	22	Colorado	Female	Bachelor's Degree	Suburban	Living with a Roommate	2	Yes	Student (in person)	A lot	A great deal		No	No					Agree a little	Agree strongly	Disagree a little	Agree a little	Neutral: no opinion	Agree a little	Disagree a little	Agree strongly	Agree a little	Agree strongly	Neutral: no opinion	Neutral: no opinion	Disagree a little	Agree strongly	Neutral: no opinion	Neutral: no opinion	Sometimes	Sometimes	Sometimes	Sometimes	Nearly every day
2/10/2021 20:43	2/10/2021 20:48	IP Address	100	325	TRUE	2/10/2021 20:48	R_3KHp8y5tdalf9qk	anonymous	EN	Yes, I agree to participate in this study.	47	North Dakota	Female	High School Diploma or Equivalent	Urban	Divorced	4	Yes	Not working (disabled)	Not at all	A great deal		Sometimes	No					Disagree a little	Agree strongly	Agree a little	Agree strongly	Agree strongly	Agree a little	Agree a little	Agree strongly	Disagree a little	Agree strongly	Agree a little	Agree a little	Agree strongly	Agree strongly	Agree a little	Agree a little	Sometimes	Sometimes	Sometimes	Sometimes	Not at all
2/10/2021 20:56	2/10/2021 21:01	IP Address	100	270	TRUE	2/10/2021 21:01	R_30eqGYKUS2Bg89r	anonymous	EN	Yes, I agree to participate in this study.	34	Wisconsin	Female	Master's/Doctoral Degree	Suburban	Married	3	Yes	Working (remotely)	A little	A great deal		No	No					Agree strongly	Agree strongly	Agree a little	Agree strongly	Agree strongly	Agree a little	Agree a little	Agree strongly	Disagree a little	Agree a little	Disagree a little	Disagree a little	Disagree a little	Neutral: no opinion	Disagree a little	Agree a little	Fairly often	Sometimes	Sometimes	Almost never	Several days
2/10/2021 20:54	2/10/2021 21:10	IP Address	100	933	TRUE	2/10/2021 21:10	R_tG78YzKccVxsPHH	anonymous	EN	Yes, I agree to participate in this study.	36	Wisconsin	Female	Bachelor's Degree	Suburban	Married	4	Yes	Working (in person)	A little	A great deal		No	No					Agree a little	Agree a little	Disagree strongly	Agree a little	Neutral: no opinion	Neutral: no opinion	Agree a little	Agree strongly	Agree a little	Agree a little	Disagree a little	Disagree a little	Agree a little	Disagree a little	Disagree a little	Disagree a little	Fairly often	Sometimes	Sometimes	Very often	Nearly every day
2/10/2021 21:19	2/10/2021 21:23	IP Address	100	290	TRUE	2/10/2021 21:23	R_1jP5wTJs14UvtFy	anonymous	EN	Yes, I agree to participate in this study.	25	Maine	Female	Bachelor's Degree	Rural	Living with a Partner	2	Yes	Working (in person)	A little	A great deal		Sometimes	No					Agree a little	Agree strongly	Agree a little	Agree a little	Agree a little	Agree a little	Agree a little	Agree strongly	Agree strongly	Agree a little	Disagree a little	Disagree a little	Agree strongly	Agree strongly	Agree a little	Disagree a little	Sometimes	Fairly often	Almost never	Sometimes	Nearly every day
2/10/2021 21:18	2/10/2021 21:28	IP Address	100	597	TRUE	2/10/2021 21:28	R_3oFr7ZEngCZawCO	anonymous	EN	Yes, I agree to participate in this study.	61	Wisconsin	Female	Master's/Doctoral Degree	Suburban	Married	2	No	Not working (retired)	A little	A little		No	Maybe					Disagree a little	Agree strongly	Disagree strongly	Agree a little	Agree strongly	Agree a little	Neutral: no opinion	Agree strongly	Disagree strongly	Agree a little	Disagree strongly	Disagree a little	Agree a little	Agree a little	Agree strongly	Agree a little	Fairly often	Very often	Fairly often	Never	Several days
2/10/2021 21:18	2/10/2021 21:28	IP Address	100	616	TRUE	2/10/2021 21:28	R_1QN5rSVwWI8fVNH	anonymous	EN	Yes, I agree to participate in this study.	62	Virginia	Male	Associate's Degree	Suburban	Married	2	No	Not working (retired)	A lot	A moderate amount		Sometimes	No					Disagree a little	Agree a little	Disagree strongly	Agree a little	Disagree a little	Agree a little	Disagree a little	Agree strongly	Disagree a little	Disagree a little	Agree strongly	Agree a little	Agree a little	Agree strongly	Agree a little	Agree a little	Almost never	Fairly often	Sometimes	Never	Several days
2/10/2021 21:22	2/10/2021 21:31	IP Address	100	529	TRUE	2/10/2021 21:31	R_10GddPZqK3uCyfR	anonymous	EN	Yes, I agree to participate in this study.	34	Colorado	Female	Bachelor's Degree	Urban	Living with a Partner	4	Yes	Student (remote)	A little	A great deal		No	No					Agree strongly	Agree strongly	Disagree a little	Agree a little	Neutral: no opinion	Disagree strongly	Disagree a little	Agree strongly	Disagree a little	Agree a little	Agree a little	Disagree a little	Agree strongly	Agree strongly	Agree a little	Agree a little	Sometimes	Fairly often	Almost never	Almost never	Several days
2/10/2021 21:56	2/10/2021 22:02	IP Address	100	406	TRUE	2/10/2021 22:02	R_1LkBJybANkBevcP	anonymous	EN	Yes, I agree to participate in this study.	47	Wisconsin	Female	Associate's Degree	Suburban	Living with a Partner	2	Yes	Working (in person)	Not at all	A great deal		No	No					Agree a little	Agree strongly	Disagree strongly	Agree a little	Agree strongly	Agree a little	Disagree strongly	Agree strongly	Neutral: no opinion	Disagree strongly	Disagree strongly	Disagree a little	Disagree a little	Agree strongly	Agree strongly	Disagree a little	Never	Very often	Very often	Never	More than half the days
2/10/2021 21:54	2/10/2021 22:03	IP Address	100	554	TRUE	2/10/2021 22:03	R_7PMrqcgcUIImdnr	anonymous	EN	Yes, I agree to participate in this study.	52	Wisconsin	Male	Associate's Degree	Urban	Married	2	Yes	Working (in person)	A lot	A great deal		No	No					Disagree strongly	Agree strongly	Agree strongly	Agree strongly	Agree a little	Agree strongly	Agree a little	Agree strongly	Disagree strongly	Agree a little	Neutral: no opinion	Agree strongly	Agree strongly	Agree strongly	Agree a little	Agree strongly	Sometimes	Fairly often	Fairly often	Almost never	Nearly every day
2/10/2021 22:23	2/10/2021 22:31	IP Address	100	452	TRUE	2/10/2021 22:31	R_cBAtpRhvc42L1rX	anonymous	EN	Yes, I agree to participate in this study.	43	Louisiana	Female	High School Diploma or Equivalent	Rural	Married	5	No	Not working (other)	A little	A lot		No	No					Agree a little	Agree strongly	Disagree strongly	Neutral: no opinion	Neutral: no opinion	Disagree a little	Disagree strongly	Agree strongly	Neutral: no opinion	Agree a little	Neutral: no opinion	Disagree strongly	Neutral: no opinion	Agree strongly	Neutral: no opinion	Neutral: no opinion	Fairly often	Fairly often	Fairly often	Sometimes	Several days
2/10/2021 22:30	2/10/2021 22:37	IP Address	100	404	TRUE	2/10/2021 22:37	R_1Kkdsos3XjFZVJU	anonymous	EN	Yes, I agree to participate in this study.	72	Indiana	Male	Master's/Doctoral Degree	Suburban	Married	2	Yes	Not working (retired)	A little	A moderate amount		No	No					Disagree a little	Agree a little	Disagree a little	Disagree a little	Agree strongly	Agree a little	Disagree a little	Agree strongly	Disagree strongly	Disagree strongly	Disagree a little	Disagree a little	Agree a little	Agree strongly	Agree a little	Agree a little	Almost never	Fairly often	Very often	Never	Not at all
2/10/2021 23:57	2/11/2021 0:03	IP Address	100	388	TRUE	2/11/2021 0:03	R_2X4Hgb62Ei19Zlx	anonymous	EN	Yes, I agree to participate in this study.	40	Wisconsin	Female	Associate's Degree	Urban	Married	4	Yes	Working (in person)	A great deal	A moderate amount		No	No					Agree a little	Agree strongly	Agree strongly	Agree a little	Agree strongly	Agree a little	Disagree a little	Agree strongly	Agree strongly	Disagree a little	Disagree strongly	Disagree a little	Disagree a little	Agree strongly	Agree strongly	Agree a little	Very often	Very often	Very often	Sometimes	Several days
2/11/2021 3:48	2/11/2021 3:58	IP Address	100	597	TRUE	2/11/2021 3:58	R_C9xKSYFuN2K06Pv	anonymous	EN	Yes, I agree to participate in this study.	60	Maine	Female	Technical Degree	Rural	Married	2	Yes	Not working (retired)	A little	A lot		No	No					Agree a little	Agree strongly	Disagree strongly	Neutral: no opinion	Agree a little	Agree strongly	Disagree strongly	Agree strongly	Agree a little	Agree a little	Agree a little	Disagree a little	Neutral: no opinion	Agree strongly	Agree a little	Agree a little	Fairly often	Very often	Fairly often	Almost never	More than half the days
2/11/2021 4:08	2/11/2021 4:13	IP Address	100	304	TRUE	2/11/2021 4:13	R_1rww1Rr9rtPLVmH	anonymous	EN	Yes, I agree to participate in this study.	41	New York	Female	Master's/Doctoral Degree	Urban	Married	4	No	Working (remotely),Working (in person)	A moderate amount	A moderate amount		No	No					Agree a little	Agree strongly	Disagree strongly	Agree strongly	Neutral: no opinion	Disagree a little	Disagree strongly	Agree strongly	Disagree a little	Disagree strongly	Neutral: no opinion	Disagree a little	Agree a little	Agree strongly	Agree a little	Neutral: no opinion	Sometimes	Fairly often	Fairly often	Almost never	More than half the days
2/11/2021 6:19	2/11/2021 6:27	IP Address	100	479	TRUE	2/11/2021 6:27	R_3EQ2oD6i2boLdis	anonymous	EN	Yes, I agree to participate in this study.	27	Wisconsin	Female	Bachelor's Degree	Suburban	Single	1	No	Working (in person)	A little	A lot		No	No					Disagree a little	Agree a little	Disagree strongly	Disagree strongly	Agree a little	Disagree strongly	Disagree strongly	Agree strongly	Disagree a little	Disagree a little	Disagree a little	Agree a little	Agree a little	Agree strongly	Agree strongly	Disagree a little	Almost never	Very often	Fairly often	Almost never	Several days
2/11/2021 7:09	2/11/2021 7:15	IP Address	100	328	TRUE	2/11/2021 7:15	R_3hAprgXKSEonrha	anonymous	EN	Yes, I agree to participate in this study.	45	Michigan	Female	Master's/Doctoral Degree	Suburban	Single	2	Yes	Working (remotely)	A moderate amount	A great deal		No	No					Disagree a little	Agree strongly	Disagree a little	Agree a little	Disagree strongly	Agree strongly	Disagree strongly	Agree strongly	Neutral: no opinion	Agree a little	Neutral: no opinion	Neutral: no opinion	Disagree a little	Agree strongly	Disagree a little	Agree strongly	Almost never	Almost never	Fairly often	Fairly often	Several days
2/11/2021 7:11	2/11/2021 7:20	IP Address	100	545	TRUE	2/11/2021 7:20	R_Zn9qYmQWJwN1PCF	anonymous	EN	Yes, I agree to participate in this study.	36	Maine	Female	Technical Degree	Rural	Married	2	Yes	Working (self-employed)	A moderate amount	A great deal		No	No					Agree strongly	Agree a little	Neutral: no opinion	Agree strongly	Agree strongly	Disagree a little	Disagree strongly	Agree strongly	Neutral: no opinion	Neutral: no opinion	Neutral: no opinion	Disagree strongly	Neutral: no opinion	Agree a little	Neutral: no opinion	Disagree a little	Sometimes	Sometimes	Sometimes	Almost never	Not at all
2/11/2021 7:16	2/11/2021 7:23	IP Address	100	441	TRUE	2/11/2021 7:23	R_RXLC6bHTd6a062Z	anonymous	EN	Yes, I agree to participate in this study.	36	Maine	Female	Associate's Degree	Rural	Married	3	Yes	Working (in person)	A little	A great deal		No	No					Disagree strongly	Neutral: no opinion	Agree a little	Agree strongly	Agree a little	Neutral: no opinion	Disagree a little	Agree strongly	Agree a little	Disagree a little	Disagree strongly	Neutral: no opinion	Disagree a little	Agree a little	Agree a little	Agree strongly	Fairly often	Fairly often	Sometimes	Almost never	Several days
2/11/2021 7:37	2/11/2021 7:52	IP Address	100	911	TRUE	2/11/2021 7:52	R_2w1tXc434O5x1sl	anonymous	EN	Yes, I agree to participate in this study.	21	Michigan	Female	Bachelor's Degree	Suburban	Single,Living with a Roommate	2	Yes	Student (in person)	A moderate amount	A lot		No	No					Disagree strongly	Agree a little	Disagree strongly	Disagree strongly	Agree a little	Agree strongly	Agree a little	Agree strongly	Disagree a little	Disagree strongly	Disagree a little	Agree strongly	Agree a little	Agree strongly	Agree strongly	Agree strongly	Sometimes	Fairly often	Sometimes	Almost never	Not at all
2/11/2021 7:47	2/11/2021 7:56	IP Address	100	591	TRUE	2/11/2021 7:56	R_1Qz9yneU8Hwkg8f	anonymous	EN	Yes, I agree to participate in this study.	57	Wisconsin	Female	Technical Degree	Rural	Married	2	No	Working (self-employed)	A moderate amount	A great deal		Sometimes	No					Disagree a little	Agree strongly	Disagree a little	Agree strongly	Agree a little	Agree a little	Disagree strongly	Agree strongly	Agree a little	Agree a little	Agree strongly	Agree a little	Agree strongly	Agree strongly	Agree a little	Agree a little	Sometimes	Fairly often	Sometimes	Sometimes	Several days
2/11/2021 7:52	2/11/2021 8:02	IP Address	100	574	TRUE	2/11/2021 8:02	R_2xS1OrRqzDt6KwC	anonymous	EN	Yes, I agree to participate in this study.	48	Michigan	Female	Associate's Degree	Rural	Married	2	Yes	Working (remotely),Working (in person)	A moderate amount	A moderate amount		Sometimes	No					Disagree a little	Agree a little	Agree a little	Agree a little	Agree a little	Agree a little	Disagree a little	Agree strongly	Agree a little	Disagree strongly	Disagree a little	Agree a little	Agree a little	Agree a little	Agree a little	Agree a little	Never	Fairly often	Fairly often	Never	Not at all
2/11/2021 8:00	2/11/2021 8:30	IP Address	100	1818	TRUE	2/11/2021 8:30	R_tEONgGE0YTzUPBv	anonymous	EN	Yes, I agree to participate in this study.	23	Michigan	Female	Bachelor's Degree	Suburban	Single,Living with a Roommate	2	Yes	Student (in person)	A little	A moderate amount		No	No					Neutral: no opinion	Agree strongly	Neutral: no opinion	Neutral: no opinion	Agree a little	Neutral: no opinion	Disagree strongly	Agree strongly	Agree a little	Neutral: no opinion	Agree a little	Disagree a little	Agree a little	Agree strongly	Neutral: no opinion	Agree a little	Sometimes	Almost never	Sometimes	Very often	Nearly every day
2/11/2021 9:02	2/11/2021 9:09	IP Address	100	434	TRUE	2/11/2021 9:09	R_eqZTWzoXpnb4lfb	anonymous	EN	Yes, I agree to participate in this study.	40	Wisconsin	Female	Bachelor's Degree	Urban	Married	5	Yes	Working (remotely),Working (in person)	A moderate amount	A moderate amount		No	No					Disagree a little	Agree strongly	Disagree a little	Disagree a little	Agree a little	Agree a little	Disagree a little	Agree strongly	Agree a little	Disagree a little	Disagree a little	Agree a little	Agree strongly	Agree a little	Agree a little	Agree a little	Almost never	Fairly often	Fairly often	Sometimes	Several days
2/11/2021 9:12	2/11/2021 9:17	IP Address	100	357	TRUE	2/11/2021 9:17	R_cSULsPGacXlbLS9	anonymous	EN	Yes, I agree to participate in this study.	18	Maine	Female	Some High School Coursework Completed	Rural	Single	4	Yes	Working (in person),Student (remote)	A lot	A great deal		No	No					Agree a little	Agree strongly	Agree a little	Agree a little	Agree strongly	Neutral: no opinion	Disagree a little	Agree strongly	Agree a little	Agree a little	Disagree a little	Agree a little	Neutral: no opinion	Agree a little	Disagree a little	Agree a little	Sometimes	Almost never	Almost never	Fairly often	More than half the days
2/11/2021 9:49	2/11/2021 9:58	IP Address	100	556	TRUE	2/11/2021 9:58	R_1F2gIptIVNjmppk	anonymous	EN	Yes, I agree to participate in this study.	29	Massachusetts	Female	Master's/Doctoral Degree	Suburban	Living with a Partner	2	No	Working (in person)	A little	A lot		No	No					Agree a little	Neutral: no opinion	Disagree strongly	Agree strongly	Neutral: no opinion	Disagree a little	Disagree strongly	Agree strongly	Agree a little	Neutral: no opinion	Neutral: no opinion	Agree a little	Neutral: no opinion	Agree strongly	Agree a little	Neutral: no opinion	Sometimes	Fairly often	Sometimes	Almost never	Several days
2/11/2021 12:28	2/11/2021 12:35	IP Address	100	376	TRUE	2/11/2021 12:35	R_5d5OlHN9ZGh4gnL	anonymous	EN	Yes, I agree to participate in this study.	40	Maine	Male	Some College Coursework Completed	Rural	Married	2	Yes	Working (remotely)	Not at all	A little		Yes	Maybe					Agree strongly	Agree a little	Disagree strongly	Agree a little	Agree a little	Agree strongly	Agree a little	Agree strongly	Agree a little	Agree a little	Disagree strongly	Neutral: no opinion	Disagree a little	Agree strongly	Agree a little	Agree strongly	Sometimes	Sometimes	Fairly often	Never	Several days
2/11/2021 14:05	2/11/2021 14:15	IP Address	100	639	TRUE	2/11/2021 14:15	R_V2VEZdcHXxcL53X	anonymous	EN	Yes, I agree to participate in this study.	46	Wisconsin	Female	Bachelor's Degree	Suburban	Married	5	Yes	Working (in person)	A moderate amount	A lot		Sometimes	No					Agree strongly	Agree strongly	Disagree a little	Agree a little	Agree a little	Neutral: no opinion	Neutral: no opinion	Agree strongly	Disagree strongly	Neutral: no opinion	Disagree a little	Neutral: no opinion	Agree a little	Agree a little	Neutral: no opinion	Agree a little	Sometimes	Fairly often	Sometimes	Almost never	Several days
2/11/2021 15:03	2/11/2021 15:08	IP Address	100	331	TRUE	2/11/2021 15:08	R_31Xgrjj00oQY8Eo	anonymous	EN	Yes, I agree to participate in this study.	53	Maine	Female	Master's/Doctoral Degree	Rural	Married	2	Yes	Working (in person)	A little	A lot		No	Maybe					Agree a little	Agree strongly	Disagree a little	Neutral: no opinion	Disagree a little	Neutral: no opinion	Disagree strongly	Agree strongly	Disagree strongly	Disagree strongly	Disagree a little	Disagree a little	Agree strongly	Agree strongly	Agree a little	Neutral: no opinion	Never	Fairly often	Fairly often	Almost never	Not at all
2/11/2021 15:17	2/11/2021 15:23	IP Address	100	372	TRUE	2/11/2021 15:23	R_25YksZVNlwmAgYJ	anonymous	EN	Yes, I agree to participate in this study.	59	Wisconsin	Female	Bachelor's Degree	Rural	Married	2	Yes	Working (in person)	A little	A moderate amount		No	No					Agree a little	Agree strongly	Agree a little	Agree strongly	Agree strongly	Neutral: no opinion	Neutral: no opinion	Agree strongly	Disagree strongly	Agree a little	Agree strongly	Agree strongly	Agree strongly	Agree strongly	Agree strongly	Agree a little	Fairly often	Sometimes	Sometimes	Sometimes	Several days
2/11/2021 16:07	2/11/2021 16:13	IP Address	100	351	TRUE	2/11/2021 16:13	R_Ybrlh4W6NklaC4x	anonymous	EN	Yes, I agree to participate in this study.	29	New York	Female	Master's/Doctoral Degree	Urban	Married	2	No	Working (remotely)	A moderate amount	A lot		No	No					Agree a little	Agree a little	Disagree a little	Agree strongly	Agree strongly	Agree a little	Disagree a little	Agree strongly	Disagree a little	Disagree strongly	Disagree a little	Agree a little	Agree a little	Agree a little	Agree a little	Neutral: no opinion	Sometimes	Fairly often	Fairly often	Sometimes	Not at all
2/11/2021 17:15	2/11/2021 17:22	IP Address	100	411	TRUE	2/11/2021 17:22	R_6JALJWsYjOw9MTD	anonymous	EN	Yes, I agree to participate in this study.	48	Maine	Female	Associate's Degree	Rural	Married	3	Yes	Working (self-employed)	A lot	A great deal		No	No					Disagree a little	Agree a little	Disagree a little	Agree a little	Agree strongly	Agree strongly	Disagree strongly	Agree strongly	Disagree a little	Agree a little	Disagree a little	Neutral: no opinion	Neutral: no opinion	Agree a little	Neutral: no opinion	Agree a little	Sometimes	Fairly often	Sometimes	Sometimes	Several days
2/11/2021 17:21	2/11/2021 17:26	IP Address	100	305	TRUE	2/11/2021 17:26	R_1SWph3nzUlenq49	anonymous	EN	Yes, I agree to participate in this study.	56	Ohio	Female	Bachelor's Degree	Suburban	Divorced	4	Yes	Working (remotely)	A great deal	A moderate amount		No	No					Agree a little	Agree strongly	Agree a little	Agree a little	Agree strongly	Neutral: no opinion	Disagree a little	Agree strongly	Agree a little	Agree a little	Disagree strongly	Disagree a little	Agree a little	Agree strongly	Agree strongly	Agree a little	Fairly often	Sometimes	Almost never	Sometimes	More than half the days
2/11/2021 17:21	2/11/2021 17:27	IP Address	100	349	TRUE	2/11/2021 17:27	R_1PS1T32HhnOBWLl	anonymous	EN	Yes, I agree to participate in this study.	50	Ohio	Female	Master's/Doctoral Degree	Rural	Married	3	Yes	Working (remotely)	A moderate amount	A great deal		No	No					Disagree a little	Agree a little	Disagree strongly	Agree a little	Agree a little	Agree strongly	Disagree a little	Agree strongly	Disagree a little	Disagree a little	Agree a little	Agree a little	Disagree a little	Agree a little	Agree a little	Agree a little	Almost never	Fairly often	Fairly often	Never	Not at all
2/11/2021 17:41	2/11/2021 17:47	IP Address	100	402	TRUE	2/11/2021 17:47	R_3E9B5NHVnzzmrOd	anonymous	EN	Yes, I agree to participate in this study.	58	Virginia	Female	Master's/Doctoral Degree	Suburban	Married	3	Yes	Working (remotely)	A moderate amount	A lot		Sometimes	No					Agree strongly	Agree a little	Disagree a little	Neutral: no opinion	Agree a little	Agree a little	Neutral: no opinion	Agree strongly	Disagree a little	Neutral: no opinion	Agree a little	Disagree a little	Agree a little	Agree a little	Agree a little	Neutral: no opinion	Almost never	Sometimes	Sometimes	Almost never	Several days
2/11/2021 17:48	2/11/2021 17:55	IP Address	100	377	TRUE	2/11/2021 17:55	R_3ezEauSYUWLFGdP	anonymous	EN	Yes, I agree to participate in this study.	24	Nebraska	Female	Master's/Doctoral Degree	Urban	Single	1	No	Student (in person)	Not at all	A lot		Yes	No					Agree a little	Disagree a little	Disagree strongly	Disagree a little	Disagree a little	Agree a little	Agree a little	Agree strongly	Agree a little	Disagree a little	Neutral: no opinion	Neutral: no opinion	Disagree strongly	Agree strongly	Agree a little	Neutral: no opinion	Sometimes	Sometimes	Sometimes	Almost never	Not at all
2/11/2021 17:57	2/11/2021 18:02	IP Address	100	299	TRUE	2/11/2021 18:02	R_3Ok7N22lzcwPEte	anonymous	EN	Yes, I agree to participate in this study.	51	Maine	Female	Master's/Doctoral Degree	Rural	Single	2	Yes	Working (in person)	A great deal	A great deal		No	No					Agree strongly	Agree strongly	Disagree strongly	Agree a little	Agree strongly	Agree strongly	Disagree strongly	Agree strongly	Disagree strongly	Disagree strongly	Disagree strongly	Agree strongly	Agree strongly	Agree strongly	Agree strongly	Agree strongly	Never	Very often	Very often	Never	Not at all
2/11/2021 18:07	2/11/2021 18:14	IP Address	100	423	TRUE	2/11/2021 18:14	R_1gHJwqPIgUYiW32	anonymous	EN	Yes, I agree to participate in this study.	58	Virginia	Male	Master's/Doctoral Degree	Suburban	Married	2	No	Not working (retired)	A little	A moderate amount		No	No					Disagree strongly	Agree a little	Disagree strongly	Agree a little	Agree a little	Agree strongly	Agree a little	Agree strongly	Disagree a little	Disagree strongly	Disagree a little	Agree a little	Agree a little	Agree strongly	Agree strongly	Agree strongly	Never	Very often	Fairly often	Almost never	Not at all
2/11/2021 18:32	2/11/2021 18:39	IP Address	100	418	TRUE	2/11/2021 18:39	R_23advVoHq0tnFwC	anonymous	EN	Yes, I agree to participate in this study.	68	Virginia	Male	Bachelor's Degree	Urban	Married	3	No	Not working (retired)	A little	A moderate amount		Sometimes	No					Agree strongly	Agree strongly	Disagree a little	Neutral: no opinion	Agree a little	Agree a little	Disagree strongly	Agree strongly	Disagree strongly	Disagree strongly	Disagree strongly	Agree a little	Agree strongly	Agree strongly	Agree strongly	Agree a little	Never	Very often	Very often	Never	Not at all
2/11/2021 18:41	2/11/2021 18:47	IP Address	100	354	TRUE	2/11/2021 18:47	R_r2WcF6yvr8y3svT	anonymous	EN	Yes, I agree to participate in this study.	61	Florida	Male	Some College Coursework Completed	Suburban	Married	2	Yes	Working (in person)	A little	A moderate amount		Yes	No					Agree strongly	Agree strongly	Agree a little	Agree a little	Disagree strongly	Neutral: no opinion	Disagree strongly	Agree strongly	Neutral: no opinion	Disagree a little	Neutral: no opinion	Disagree a little	Neutral: no opinion	Agree strongly	Agree a little	Neutral: no opinion	Sometimes	Fairly often	Sometimes	Sometimes	Several days
2/11/2021 20:56	2/11/2021 21:01	IP Address	100	295	TRUE	2/11/2021 21:01	R_XsIUtBazRAruxEZ	anonymous	EN	Yes, I agree to participate in this study.	25	Maine	Female	Some College Coursework Completed	Suburban	Married	2	Yes	Working (remotely)	A little	A moderate amount		No	No					Disagree a little	Agree strongly	Agree strongly	Agree strongly	Agree strongly	Agree a little	Disagree a little	Agree strongly	Disagree a little	Disagree a little	Disagree a little	Disagree a little	Agree a little	Agree a little	Agree a little	Agree strongly	Almost never	Fairly often	Fairly often	Almost never	Several days
2/12/2021 1:08	2/12/2021 1:16	IP Address	100	475	TRUE	2/12/2021 1:16	R_tEcKo8QZvf4Wd1L	anonymous	EN	Yes, I agree to participate in this study.	64	Wisconsin	Female	Master's/Doctoral Degree	Suburban	Married	2	No	Not working (retired)	A great deal	A great deal		No	No					Disagree a little	Agree strongly	Disagree strongly	Agree strongly	Agree a little	Disagree a little	Disagree strongly	Agree strongly	Disagree strongly	Disagree strongly	Agree a little	Agree a little	Agree strongly	Agree strongly	Agree strongly	Agree a little	Almost never	Very often	Very often	Never	Not at all
2/12/2021 4:38	2/12/2021 4:45	IP Address	100	419	TRUE	2/12/2021 4:45	R_3p3V6lhZPfCSliJ	anonymous	EN	Yes, I agree to participate in this study.	30	Maine	Female	Bachelor's Degree	Rural	Single,Living with a Roommate	3	No	Working (remotely),Working (in person)	A moderate amount	A lot		No	No					Agree a little	Agree strongly	Disagree a little	Agree a little	Agree a little	Neutral: no opinion	Disagree strongly	Agree strongly	Disagree a little	Disagree a little	Disagree a little	Neutral: no opinion	Agree strongly	Agree strongly	Disagree a little	Agree a little	Sometimes	Sometimes	Fairly often	Fairly often	Several days
2/12/2021 4:45	2/12/2021 4:52	IP Address	100	419	TRUE	2/12/2021 4:52	R_u47HL6NG4QibiAF	anonymous	EN	Yes, I agree to participate in this study.	53	Maine	Female	High School Diploma or Equivalent	Rural	Married	3	Yes	Working (in person)	A moderate amount	A lot		No	No					Agree a little	Agree a little	Agree a little	Agree a little	Agree a little	Neutral: no opinion	Neutral: no opinion	Agree strongly	Agree a little	Neutral: no opinion	Neutral: no opinion	Disagree a little	Agree a little	Agree a little	Neutral: no opinion	Neutral: no opinion	Sometimes	Sometimes	Sometimes	Almost never	Not at all
2/12/2021 5:09	2/12/2021 5:20	IP Address	100	664	TRUE	2/12/2021 5:20	R_eA64RM6yQVrzEGJ	anonymous	EN	Yes, I agree to participate in this study.	64	Maine	Male	Master's/Doctoral Degree	Rural	Divorced	1	No	Not working (retired)	A little	A moderate amount		Sometimes	Maybe					Disagree a little	Agree strongly	Disagree strongly	Neutral: no opinion	Agree strongly	Agree strongly	Disagree strongly	Agree strongly	Agree a little	Disagree a little	Disagree strongly	Agree a little	Agree strongly	Agree strongly	Agree strongly	Agree strongly	Almost never	Very often	Sometimes	Almost never	Not at all
2/12/2021 5:40	2/12/2021 5:46	IP Address	100	398	TRUE	2/12/2021 5:46	R_2pKua0HGJlAP1NK	anonymous	EN	Yes, I agree to participate in this study.	58	North Carolina	Male	Master's/Doctoral Degree	Suburban	Married	2	No	Not working (retired)	A moderate amount	A great deal		Sometimes	No					Disagree a little	Agree a little	Agree strongly	Disagree a little	Neutral: no opinion	Agree strongly	Agree a little	Agree strongly	Agree a little	Disagree strongly	Disagree a little	Disagree a little	Disagree a little	Agree a little	Agree strongly	Agree strongly	Never	Very often	Very often	Never	Not at all
2/12/2021 6:46	2/12/2021 6:59	IP Address	100	747	TRUE	2/12/2021 6:59	R_2S32kFdlAulQZ2K	anonymous	EN	Yes, I agree to participate in this study.	39	Maine	Female	Associate's Degree	Rural	Married	4	Yes	Working (in person)	A moderate amount	A lot		No	No					Agree strongly	Agree strongly	Agree a little	Agree strongly	Agree strongly	Neutral: no opinion	Neutral: no opinion	Agree strongly	Disagree a little	Agree strongly	Neutral: no opinion	Disagree a little	Agree strongly	Agree strongly	Disagree strongly	Neutral: no opinion	Very often	Almost never	Almost never	Fairly often	Nearly every day
2/12/2021 7:01	2/12/2021 7:06	IP Address	100	317	TRUE	2/12/2021 7:06	R_3ff0ZAcaI9pvche	anonymous	EN	Yes, I agree to participate in this study.	63	Florida	Male	Master's/Doctoral Degree	Suburban	Married	4	Yes	Working (in person)	A moderate amount	A moderate amount		No	Yes	Left	Mild	None of the above	I have not used any hearing devices	Disagree a little	Agree strongly	Disagree a little	Disagree strongly	Agree strongly	Agree a little	Agree a little	Agree strongly	Disagree a little	Disagree strongly	Agree a little	Agree strongly	Agree a little	Agree a little	Agree a little	Agree a little	Almost never	Fairly often	Very often	Never	Several days
2/12/2021 7:01	2/12/2021 7:10	IP Address	100	546	TRUE	2/12/2021 7:10	R_31aQCaWeQtocA26	anonymous	EN	Yes, I agree to participate in this study.	47	Maine	Female	Master's/Doctoral Degree	Rural	Married	5	Yes	Working (in person)	A moderate amount	A lot		No	Maybe					Agree a little	Agree a little	Agree a little	Disagree a little	Agree a little	Agree strongly	Agree strongly	Agree strongly	Disagree a little	Disagree a little	Disagree a little	Agree a little	Agree a little	Agree strongly	Agree a little	Agree a little	Never	Very often	Very often	Never	Not at all
2/12/2021 7:06	2/12/2021 7:12	IP Address	100	348	TRUE	2/12/2021 7:12	R_2cBlKKvc0rwXO22	anonymous	EN	Yes, I agree to participate in this study.	42	Maine	Female	High School Diploma or Equivalent	Urban	Married	2	Yes	Not working (other)	A great deal	A great deal		Sometimes	Maybe					Disagree a little	Agree a little	Disagree strongly	Disagree strongly	Agree strongly	Agree a little	Disagree strongly	Agree strongly	Disagree strongly	Agree a little	Disagree a little	Agree a little	Disagree strongly	Agree strongly	Agree a little	Agree strongly	Sometimes	Sometimes	Sometimes	Almost never	Several days
2/12/2021 7:07	2/12/2021 7:14	IP Address	100	384	TRUE	2/12/2021 7:14	R_270Yfsz3s4j8dbD	anonymous	EN	Yes, I agree to participate in this study.	52	Maine	Male	Some College Coursework Completed	Rural	Living with a Partner	3	Yes	Not working (retired)	A lot	A great deal		No	No					Disagree strongly	Agree a little	Disagree strongly	Agree a little	Agree a little	Agree a little	Disagree a little	Agree strongly	Agree a little	Disagree a little	Disagree a little	Agree a little	Agree strongly	Agree strongly	Agree strongly	Agree a little	Almost never	Sometimes	Sometimes	Almost never	Not at all
2/12/2021 7:22	2/12/2021 7:31	IP Address	100	538	TRUE	2/12/2021 7:31	R_vNN7eCgKd3yucOl	anonymous	EN	Yes, I agree to participate in this study.	29	Maine	Male	Bachelor's Degree	Rural	Married	4	Yes	Working (in person)	A moderate amount	A lot		No	No					Agree a little	Agree a little	Agree strongly	Disagree a little	Neutral: no opinion	Disagree strongly	Disagree a little	Agree strongly	Agree a little	Disagree strongly	Agree a little	Disagree a little	Disagree a little	Neutral: no opinion	Agree strongly	Disagree a little	Almost never	Fairly often	Very often	Never	Not at all
2/12/2021 7:42	2/12/2021 7:49	IP Address	100	414	TRUE	2/12/2021 7:49	R_3ixOxWYghif1hZI	anonymous	EN	Yes, I agree to participate in this study.	65	Maine	Female	Some College Coursework Completed	Rural	Living with a Partner	2	Yes	Not working (disabled)	A lot	A lot		Sometimes	Maybe					Disagree strongly	Disagree strongly	Agree a little	Agree a little	Agree a little	Disagree a little	Disagree strongly	Agree strongly	Disagree a little	Disagree a little	Neutral: no opinion	Agree a little	Agree a little	Agree a little	Neutral: no opinion	Agree a little	Sometimes	Fairly often	Sometimes	Almost never	Several days
2/12/2021 8:37	2/12/2021 8:47	IP Address	100	574	TRUE	2/12/2021 8:47	R_eP9cakXVqkTilA5	anonymous	EN	Yes, I agree to participate in this study.	69	Indiana	Female	High School Diploma or Equivalent	Rural	Married	2	Yes	Not working (retired)	A lot	A lot		Yes	Yes	Both	Mild	None of the above	I have not used any hearing devices	Disagree a little	Agree strongly	Agree a little	Disagree a little	Agree a little	Agree a little	Disagree strongly	Agree strongly	Agree a little	Disagree strongly	Neutral: no opinion	Neutral: no opinion	Agree a little	Agree strongly	Agree strongly	Agree a little	Sometimes	Very often	Fairly often	Never	Several days
2/12/2021 10:13	2/12/2021 10:18	IP Address	100	310	TRUE	2/12/2021 10:18	R_24c3apAWjNPiOXU	anonymous	EN	Yes, I agree to participate in this study.	68	Maine	Female	Some College Coursework Completed	Rural	Married	2	Yes	Not working (retired)	A lot	A moderate amount		No	Maybe					Agree a little	Agree strongly	Agree strongly	Agree a little	Agree strongly	Disagree a little	Disagree strongly	Agree strongly	Agree a little	Agree a little	Disagree a little	Neutral: no opinion	Agree a little	Agree strongly	Agree a little	Neutral: no opinion	Almost never	Very often	Fairly often	Never	Not at all
2/12/2021 10:17	2/12/2021 10:28	IP Address	100	637	TRUE	2/12/2021 10:28	R_3nMIsRCHMBhnxAC	anonymous	EN	Yes, I agree to participate in this study.	60	Virginia	Female	Bachelor's Degree	Urban	Single	1	No	Working (remotely)	A lot	A moderate amount		No	No					Agree a little	Agree a little	Disagree strongly	Disagree strongly	Neutral: no opinion	Agree strongly	Disagree strongly	Agree strongly	Disagree strongly	Disagree strongly	Neutral: no opinion	Agree strongly	Agree strongly	Agree strongly	Agree strongly	Agree a little	Never	Very often	Very often	Never	Not at all
2/12/2021 10:23	2/12/2021 10:30	IP Address	100	383	TRUE	2/12/2021 10:30	R_2U924K66cYawrXU	anonymous	EN	Yes, I agree to participate in this study.	26	Maine	Female	Associate's Degree	Rural	Married	2	Yes	Working (remotely)	A little	A lot		No	No					Agree a little	Agree strongly	Agree a little	Agree strongly	Agree a little	Agree a little	Disagree a little	Agree strongly	Agree a little	Disagree a little	Disagree a little	Agree a little	Neutral: no opinion	Agree strongly	Agree a little	Neutral: no opinion	Sometimes	Fairly often	Fairly often	Almost never	Several days
2/12/2021 11:05	2/12/2021 11:10	IP Address	100	269	TRUE	2/12/2021 11:10	R_1CfR5omdIZq10lR	anonymous	EN	Yes, I agree to participate in this study.	26	Colorado	Female	Bachelor's Degree	Urban	Single,Living with a Roommate	3	Yes	Working (in person)	A moderate amount	A great deal		Sometimes	No					Agree a little	Agree strongly	Agree strongly	Agree strongly	Agree strongly	Neutral: no opinion	Agree a little	Agree strongly	Agree strongly	Agree strongly	Disagree a little	Neutral: no opinion	Disagree a little	Agree strongly	Disagree strongly	Neutral: no opinion	Fairly often	Almost never	Never	Very often	Nearly every day
2/12/2021 12:51	2/12/2021 13:00	IP Address	100	580	TRUE	2/12/2021 13:00	R_2D0HbNaCSGbK6C0	anonymous	EN	Yes, I agree to participate in this study.	38	Maine	Female	High School Diploma or Equivalent	Rural	Married	3	No	Not working (other)	A moderate amount	A great deal		Sometimes	No					Agree a little	Agree strongly	Disagree strongly	Agree strongly	Agree a little	Agree a little	Disagree strongly	Agree strongly	Agree a little	Agree a little	Neutral: no opinion	Disagree a little	Agree strongly	Agree strongly	Agree a little	Agree strongly	Very often	Fairly often	Sometimes	Sometimes	Nearly every day
2/12/2021 14:10	2/12/2021 14:15	IP Address	100	290	TRUE	2/12/2021 14:15	R_3Lbzw0adNLvwB8J	anonymous	EN	Yes, I agree to participate in this study.	55	Maine	Female	Bachelor's Degree	Rural	Single	1	No	Working (in person)	A moderate amount	A lot		Sometimes	No					Agree a little	Agree strongly	Disagree a little	Agree a little	Agree a little	Agree a little	Disagree strongly	Agree strongly	Agree a little	Agree a little	Disagree strongly	Agree a little	Agree a little	Agree a little	Agree a little	Agree a little	Almost never	Fairly often	Sometimes	Almost never	Not at all
2/12/2021 14:34	2/12/2021 14:39	IP Address	100	316	TRUE	2/12/2021 14:39	R_6KhAb6unkHXTexz	anonymous	EN	Yes, I agree to participate in this study.	50	Maine	Male	Technical Degree	Suburban	Divorced	1	Yes	Working (in person)	A moderate amount	A moderate amount		Sometimes	No					Agree a little	Agree a little	Neutral: no opinion	Agree a little	Agree a little	Agree a little	Agree a little	Agree strongly	Agree a little	Neutral: no opinion	Neutral: no opinion	Agree a little	Neutral: no opinion	Agree a little	Neutral: no opinion	Neutral: no opinion	Sometimes	Sometimes	Sometimes	Sometimes	Several days
2/12/2021 14:30	2/12/2021 14:40	IP Address	100	590	TRUE	2/12/2021 14:40	R_1pFCKTFYsFOO9VU	anonymous	EN	Yes, I agree to participate in this study.	56	Maine	Female	Some College Coursework Completed	Rural	Married	2	Yes	Not working (retired)	Not at all	A moderate amount		Sometimes	Yes	Both	Moderate,Severe	Cochlear Implant	> 5 years	Neutral: no opinion	Agree strongly	Agree strongly	Disagree strongly	Neutral: no opinion	Neutral: no opinion	Neutral: no opinion	Agree strongly	Agree a little	Neutral: no opinion	Neutral: no opinion	Disagree strongly	Agree a little	Agree a little	Agree a little	Neutral: no opinion	Almost never	Fairly often	Fairly often	Almost never	Not at all
2/12/2021 14:43	2/12/2021 14:53	IP Address	100	584	TRUE	2/12/2021 14:53	R_becauHChbHg6zWF	anonymous	EN	Yes, I agree to participate in this study.	67	Maine	Female	High School Diploma or Equivalent	Urban	Living with a Partner	2	No	Not working (retired)	A moderate amount	A great deal		Sometimes	Yes	Both	Moderate	Hearing Aid	< 5 years	Agree a little	Agree strongly	Disagree a little	Agree a little	Agree strongly	Disagree a little	Disagree strongly	Agree strongly	Disagree a little	Agree a little	Neutral: no opinion	Disagree a little	Agree a little	Agree strongly	Agree strongly	Agree a little	Fairly often	Fairly often	Fairly often	Sometimes	Several days
2/12/2021 16:59	2/12/2021 17:05	IP Address	100	392	TRUE	2/12/2021 17:05	R_1EhaWBL6uYfCUwx	anonymous	EN	Yes, I agree to participate in this study.	36	Maine	Female	Master's/Doctoral Degree	Rural	Married	3	Yes	Working (remotely),Working (in person)	A lot	A moderate amount		Sometimes	Yes	Right	Moderate	Hearing Aid	> 5 years	Disagree a little	Agree a little	Disagree strongly	Disagree strongly	Disagree strongly	Disagree a little	Disagree strongly	Agree strongly	Disagree strongly	Disagree strongly	Disagree a little	Agree strongly	Agree strongly	Agree strongly	Agree strongly	Agree strongly	Never	Very often	Very often	Never	Not at all
2/12/2021 17:15	2/12/2021 17:22	IP Address	100	420	TRUE	2/12/2021 17:22	R_3jcA1VqHUwUBZUt	anonymous	EN	Yes, I agree to participate in this study.	48	Maine	Male	Some College Coursework Completed	Rural	Married	2	Yes	Working (in person)	Not at all	A moderate amount		No	No					Agree strongly	Agree a little	Disagree strongly	Agree a little	Neutral: no opinion	Agree a little	Disagree strongly	Agree strongly	Disagree a little	Disagree a little	Neutral: no opinion	Agree a little	Disagree a little	Agree strongly	Agree strongly	Agree a little	Sometimes	Very often	Fairly often	Almost never	Not at all
2/12/2021 18:06	2/12/2021 18:10	IP Address	100	254	TRUE	2/12/2021 18:10	R_3HqzOi6wsk0a7XB	anonymous	EN	Yes, I agree to participate in this study.	46	Rhode Island	Female	Master's/Doctoral Degree	Suburban	Married	4	Yes	Working (remotely)	A great deal	A great deal		Sometimes	Maybe					Disagree a little	Agree strongly	Agree a little	Agree a little	Agree strongly	Agree strongly	Disagree strongly	Agree strongly	Agree a little	Agree a little	Disagree a little	Agree a little	Agree strongly	Agree strongly	Agree a little	Agree strongly	Sometimes	Fairly often	Fairly often	Sometimes	Several days
2/12/2021 19:15	2/12/2021 19:22	IP Address	100	412	TRUE	2/12/2021 19:22	R_1j7E0FFnk8mNtJO	anonymous	EN	Yes, I agree to participate in this study.	66	Maine	Female	Master's/Doctoral Degree	Rural	Married	3	Yes	Working (remotely)	A lot	A lot		No	No					Agree a little	Agree strongly	Disagree strongly	Agree a little	Agree a little	Agree a little	Disagree a little	Agree strongly	Disagree a little	Disagree strongly	Disagree a little	Disagree a little	Agree strongly	Agree strongly	Agree a little	Agree a little	Almost never	Fairly often	Very often	Almost never	Not at all
2/12/2021 20:56	2/12/2021 21:01	IP Address	100	285	TRUE	2/12/2021 21:01	R_3q7PlVvptPDQ3y1	anonymous	EN	Yes, I agree to participate in this study.	28	Pennsylvania	Other	Master's/Doctoral Degree	Urban	Single	1	No	Student (remote)	A moderate amount	A great deal		Yes	No					Agree a little	Agree a little	Disagree a little	Agree strongly	Agree strongly	Neutral: no opinion	Disagree a little	Agree strongly	Agree a little	Agree strongly	Disagree a little	Disagree a little	Agree a little	Agree strongly	Disagree strongly	Agree a little	Very often	Almost never	Almost never	Very often	Nearly every day
2/12/2021 22:29	2/12/2021 22:31	IP Address	100	160	TRUE	2/12/2021 22:31	R_3MinIF0IXbq7l2z	anonymous	EN	Yes, I agree to participate in this study.	32	Maine	Female	Some College Coursework Completed	Rural	Single	2	Yes	Working (in person)	A great deal	A great deal		No	No					Agree a little	Agree strongly	Disagree strongly	Agree strongly	Neutral: no opinion	Agree a little	Disagree a little	Agree strongly	Disagree strongly	Disagree strongly	Disagree strongly	Disagree strongly	Disagree strongly	Disagree strongly	Disagree strongly	Disagree strongly	Fairly often	Fairly often	Never	Very often	Nearly every day
2/12/2021 22:05	2/12/2021 22:40	IP Address	100	2075	TRUE	2/12/2021 22:40	R_2UinGDqgaXgi9xO	anonymous	EN	Yes, I agree to participate in this study.	41	Georgia	Female	Master's/Doctoral Degree	Suburban	Married	5	Yes	Working (remotely)	A little	A moderate amount		No	No					Disagree a little	Agree strongly	Agree a little	Agree strongly	Agree strongly	Agree a little	Disagree strongly	Agree strongly	Agree strongly	Agree a little	Disagree a little	Disagree a little	Neutral: no opinion	Agree a little	Neutral: no opinion	Neutral: no opinion	Fairly often	Sometimes	Fairly often	Almost never	More than half the days
2/12/2021 23:59	2/13/2021 0:08	IP Address	100	525	TRUE	2/13/2021 0:08	R_29iRaV8stMBB8sg	anonymous	EN	Yes, I agree to participate in this study.	50	Maine	Female	Some College Coursework Completed	Rural	Married	3	Yes	Working (in person)	Not at all	A moderate amount		Sometimes	No					Agree strongly	Agree strongly	Agree a little	Agree strongly	Disagree strongly	Disagree strongly	Agree a little	Agree strongly	Agree a little	Agree strongly	Agree a little	Disagree strongly	Agree a little	Agree a little	Disagree a little	Neutral: no opinion	Fairly often	Sometimes	Sometimes	Fairly often	Several days
2/13/2021 16:05	2/13/2021 16:13	IP Address	100	478	TRUE	2/13/2021 16:13	R_3iwNQF7SlFQTnaO	anonymous	EN	Yes, I agree to participate in this study.	35	Maine	Female	Bachelor's Degree	Rural	Married	4	Yes	Working (remotely),Working (in person)	A little	A moderate amount		No	No					Disagree a little	Agree a little	Disagree a little	Agree a little	Agree a little	Agree a little	Disagree a little	Agree strongly	Disagree a little	Disagree a little	Disagree a little	Agree a little	Agree a little	Agree strongly	Agree a little	Agree a little	Sometimes	Sometimes	Sometimes	Fairly often	Several days
2/13/2021 19:01	2/13/2021 19:10	IP Address	100	545	TRUE	2/13/2021 19:10	R_2pRlCH3h91O6aI0	anonymous	EN	Yes, I agree to participate in this study.	64	Maine	Female	Bachelor's Degree	Rural	Married	2	Yes	Working (remotely)	A little	A great deal		No	Yes	Unknown	Mild	None of the above	I have not used any hearing devices	Agree a little	Disagree a little	Disagree strongly	Agree a little	Neutral: no opinion	Agree strongly	Agree a little	Agree strongly	Disagree strongly	Agree a little	Neutral: no opinion	Agree a little	Agree a little	Agree strongly	Agree strongly	Agree strongly	Sometimes	Very often	Fairly often	Almost never	Several days
2/14/2021 6:49	2/14/2021 7:09	IP Address	100	1178	TRUE	2/14/2021 7:09	R_21vzxfvcq8ajgZR	anonymous	EN	Yes, I agree to participate in this study.	61	Arizona	Female	Bachelor's Degree	Suburban	Married	2	No	Working (remotely)	A moderate amount	A moderate amount		No	No					Agree a little	Agree a little	Neutral: no opinion	Disagree a little	Agree a little	Agree a little	Disagree a little	Agree strongly	Agree a little	Agree a little	Agree a little	Disagree strongly	Agree a little	Agree strongly	Agree a little	Disagree a little	Almost never	Fairly often	Fairly often	Sometimes	Several days
2/14/2021 7:09	2/14/2021 7:24	IP Address	100	887	TRUE	2/14/2021 7:24	R_12uygVYIagXn8E8	anonymous	EN	Yes, I agree to participate in this study.	61	Virginia	Female	Bachelor's Degree	Suburban	Married	2	No	Working (remotely)	A moderate amount	A moderate amount		No	Maybe					Agree a little	Agree a little	Neutral: no opinion	Disagree strongly	Agree a little	Agree a little	Disagree strongly	Agree strongly	Disagree a little	Agree a little	Agree a little	Disagree strongly	Agree a little	Agree a little	Agree a little	Disagree a little	Almost never	Fairly often	Very often	Almost never	Several days
2/14/2021 9:08	2/14/2021 9:16	IP Address	100	480	TRUE	2/14/2021 9:16	R_UWoAT3oaJv6uqKl	anonymous	EN	Yes, I agree to participate in this study.	34	Maine	Female	Some College Coursework Completed	Rural	Married	3	Yes	Working (in person)	A lot	A lot		Sometimes	No					Disagree a little	Agree a little	Agree a little	Agree a little	Agree a little	Agree strongly	Disagree a little	Agree strongly	Disagree a little	Disagree a little	Disagree a little	Agree a little	Agree a little	Agree a little	Disagree a little	Agree strongly	Sometimes	Fairly often	Sometimes	Almost never	Several days
2/14/2021 9:58	2/14/2021 10:06	IP Address	100	453	TRUE	2/14/2021 10:06	R_OCHoKlmLsMO9fIR	anonymous	EN	Yes, I agree to participate in this study.	56	Maine	Female	Bachelor's Degree	Rural	Married	2	Yes	Working (in person)	A little	A moderate amount		No	No					Disagree a little	Agree strongly	Agree a little	Agree a little	Agree strongly	Agree a little	Neutral: no opinion	Agree strongly	Neutral: no opinion	Disagree strongly	Neutral: no opinion	Agree a little	Agree strongly	Agree strongly	Agree a little	Neutral: no opinion	Fairly often	Fairly often	Fairly often	Almost never	Not at all
2/14/2021 10:17	2/14/2021 10:33	IP Address	100	947	TRUE	2/14/2021 10:33	R_bqkkpUoRZl6JJM5	anonymous	EN	Yes, I agree to participate in this study.	52	Maine	Male	Some High School Coursework Completed	Rural	Married	2	Yes	Working (in person)	A moderate amount	A moderate amount		Yes	Yes	Left	Severe	Hearing Aid	< 5 years	Disagree strongly	Neutral: no opinion	Disagree a little	Disagree strongly	Agree a little	Agree strongly	Agree a little	Agree strongly	Disagree strongly	Disagree strongly	Agree a little	Agree strongly	Agree strongly	Agree strongly	Agree a little	Agree a little	Never	Never	Fairly often	Fairly often	Not at all
2/14/2021 14:32	2/14/2021 14:39	IP Address	100	452	TRUE	2/14/2021 14:39	R_3rOKO7Fv3PFz75G	anonymous	EN	Yes, I agree to participate in this study.	63	Colorado	Male	Bachelor's Degree	Suburban	Married	2	Yes	Working (remotely)	A little	A lot		No	No					Disagree strongly	Agree a little	Agree a little	Disagree strongly	Neutral: no opinion	Agree a little	Agree a little	Agree strongly	Neutral: no opinion	Disagree strongly	Disagree strongly	Agree strongly	Neutral: no opinion	Agree a little	Agree a little	Neutral: no opinion	Never	Very often	Sometimes	Never	Not at all
2/14/2021 14:40	2/14/2021 14:52	IP Address	100	750	TRUE	2/14/2021 14:52	R_4NId7G21jgOQoSZ	anonymous	EN	Yes, I agree to participate in this study.	66	Colorado	Female	Master's/Doctoral Degree	Urban	Married	2	No	Not working (retired)	A moderate amount	A little		No	No					Agree a little	Agree a little	Disagree strongly	Disagree a little	Agree a little	Disagree a little	Agree a little	Agree strongly	Agree a little	Agree a little	Neutral: no opinion	Agree strongly	Agree strongly	Agree strongly	Agree strongly	Agree a little	Never	Fairly often	Fairly often	Almost never	Not at all
2/14/2021 14:32	2/14/2021 15:00	IP Address	100	1690	TRUE	2/14/2021 15:00	R_UiiPDJLFcj2goX7	anonymous	EN	Yes, I agree to participate in this study.	54	Colorado	Female	Bachelor's Degree	Urban	Divorced,Single	1	No	Working (remotely)	A lot	A moderate amount		No	No					Agree strongly	Agree strongly	Disagree a little	Disagree a little	Agree a little	Disagree strongly	Disagree a little	Agree strongly	Agree a little	Disagree a little	Agree a little	Disagree a little	Agree a little	Agree a little	Agree a little	Neutral: no opinion	Almost never	Very often	Fairly often	Sometimes	Several days
2/14/2021 15:15	2/14/2021 15:26	IP Address	100	618	TRUE	2/14/2021 15:26	R_1fkFHQJEgwFVGAU	anonymous	EN	Yes, I agree to participate in this study.	63	Pennsylvania	Female	Associate's Degree	Rural	Married	2	No	Not working (retired)	A little	A lot		No	No					Agree strongly	Agree strongly	Disagree a little	Agree a little	Agree a little	Agree a little	Disagree strongly	Agree strongly	Disagree a little	Agree a little	Disagree a little	Disagree a little	Disagree a little	Agree strongly	Agree strongly	Neutral: no opinion	Fairly often	Very often	Fairly often	Never	Several days
2/14/2021 15:22	2/14/2021 15:34	IP Address	100	721	TRUE	2/14/2021 15:34	R_23UhjgBwW5OAyVi	anonymous	EN	Yes, I agree to participate in this study.	52	Colorado	Female	Master's/Doctoral Degree	Suburban	Married	2	Yes	Not working (looking for work)	A little	A moderate amount		No	No					Agree a little	Agree strongly	Disagree strongly	Disagree a little	Disagree a little	Agree a little	Disagree a little	Agree strongly	Disagree strongly	Disagree strongly	Disagree strongly	Agree a little	Agree strongly	Agree strongly	Agree strongly	Agree a little	Very often	Fairly often	Fairly often	Sometimes	More than half the days
2/14/2021 16:20	2/14/2021 16:29	IP Address	100	578	TRUE	2/14/2021 16:29	R_UxOySYBKMZ5yEKd	anonymous	EN	Yes, I agree to participate in this study.	63	Texas	Female	Master's/Doctoral Degree	Rural	Divorced	1	Yes	Not working (disabled)	A moderate amount	A moderate amount		Yes	No					Agree a little	Agree a little	Disagree a little	Disagree a little	Disagree a little	Agree a little	Agree a little	Agree strongly	Disagree a little	Agree a little	Disagree a little	Disagree a little	Agree a little	Agree strongly	Agree strongly	Agree a little	Very often	Sometimes	Almost never	Very often	Several days
2/14/2021 17:19	2/14/2021 17:28	IP Address	100	518	TRUE	2/14/2021 17:28	R_1jEe1WCXIhVKYPH	anonymous	EN	Yes, I agree to participate in this study.	53	Colorado	Female	Master's/Doctoral Degree	Suburban	Married	2	Yes	Working (in person)	A moderate amount	A little		No	No					Agree a little	Agree strongly	Disagree a little	Disagree strongly	Agree a little	Disagree a little	Disagree strongly	Agree strongly	Disagree strongly	Disagree strongly	Neutral: no opinion	Agree strongly	Agree strongly	Agree strongly	Agree strongly	Disagree a little	Almost never	Very often	Very often	Never	Several days
2/14/2021 17:42	2/14/2021 17:53	IP Address	100	632	TRUE	2/14/2021 17:53	R_2lYNHb0eOrRbGzT	anonymous	EN	Yes, I agree to participate in this study.	63	Colorado	Female	Bachelor's Degree	Urban	Married,Living with a Roommate	3	Yes	Working (in person)	A great deal	A moderate amount		No	No					Disagree a little	Agree strongly	Disagree strongly	Disagree a little	Disagree a little	Disagree a little	Disagree strongly	Agree strongly	Disagree strongly	Disagree strongly	Disagree a little	Agree strongly	Agree strongly	Agree strongly	Agree strongly	Agree a little	Sometimes	Fairly often	Very often	Sometimes	Several days
2/14/2021 17:57	2/14/2021 18:04	IP Address	100	412	TRUE	2/14/2021 18:04	R_3EZ5tgqf6ixKoQO	anonymous	EN	Yes, I agree to participate in this study.	53	Colorado	Female	Bachelor's Degree	Suburban	Divorced	3	Yes	Working (in person)	A little	A moderate amount		No	No					Disagree a little	Agree strongly	Disagree strongly	Disagree a little	Agree a little	Disagree a little	Disagree strongly	Agree strongly	Disagree a little	Disagree strongly	Disagree a little	Agree strongly	Agree strongly	Agree strongly	Agree strongly	Agree strongly	Almost never	Very often	Very often	Never	Several days
2/14/2021 20:32	2/14/2021 20:41	IP Address	100	545	TRUE	2/14/2021 20:41	R_u568C9CdTRrg6eB	anonymous	EN	Yes, I agree to participate in this study.	35	Colorado	Female	High School Diploma or Equivalent	Suburban	Married	5	Yes	Working (self-employed)	A moderate amount	A moderate amount		Yes	Yes	Both	Moderate	Hearing Aid	> 5 years	Disagree strongly	Agree strongly	Agree a little	Agree a little	Agree strongly	Disagree a little	Disagree a little	Agree strongly	Agree a little	Agree a little	Disagree a little	Disagree a little	Agree a little	Agree strongly	Disagree a little	Agree a little	Fairly often	Sometimes	Sometimes	Fairly often	Several days
2/14/2021 23:16	2/14/2021 23:29	IP Address	100	792	TRUE	2/14/2021 23:29	R_1jH6LrADmytDNai	anonymous	EN	Yes, I agree to participate in this study.	58	Colorado	Male	High School Diploma or Equivalent	Suburban	Married	2	Yes	Working (remotely)	A moderate amount	A lot		No	Yes	Both	Moderate	None of the above	I have not used any hearing devices	Disagree strongly	Agree strongly	Agree a little	Agree a little	Disagree a little	Agree a little	Disagree strongly	Agree strongly	Agree a little	Disagree strongly	Neutral: no opinion	Agree strongly	Agree a little	Agree strongly	Agree strongly	Agree strongly	Sometimes	Very often	Fairly often	Almost never	Several days
2/14/2021 23:27	2/14/2021 23:32	IP Address	100	313	TRUE	2/14/2021 23:32	R_2Byd76M7eC0DjfE	anonymous	EN	Yes, I agree to participate in this study.	53	Texas	Female	Associate's Degree	Suburban	Married	4	Yes	Working (in person)	A lot	A great deal		No	Maybe					Disagree strongly	Agree strongly	Disagree strongly	Agree strongly	Disagree strongly	Neutral: no opinion	Disagree a little	Agree strongly	Disagree strongly	Disagree strongly	Agree a little	Agree strongly	Agree strongly	Agree strongly	Agree strongly	Agree a little	Almost never	Never	Very often	Never	Not at all
2/15/2021 5:12	2/15/2021 5:19	IP Address	100	385	TRUE	2/15/2021 5:19	R_1q9sm8V2TJhJbdt	anonymous	EN	Yes, I agree to participate in this study.	58	Maine	Female	Some College Coursework Completed	Rural	Married	2	No	Working (in person)	A little	A moderate amount		No	No					Agree a little	Agree strongly	Disagree strongly	Agree strongly	Agree strongly	Agree strongly	Disagree strongly	Agree strongly	Disagree strongly	Agree a little	Neutral: no opinion	Disagree a little	Agree strongly	Agree strongly	Neutral: no opinion	Agree a little	Sometimes	Sometimes	Sometimes	Sometimes	Nearly every day
2/15/2021 8:41	2/15/2021 8:52	IP Address	100	620	TRUE	2/15/2021 8:52	R_payxNku8trUS0nL	anonymous	EN	Yes, I agree to participate in this study.	75	Maine	Male	High School Diploma or Equivalent	Rural	Widowed	1	No	Not working (retired)	A lot	A lot		No	No					Agree strongly	Agree a little	Disagree a little	Neutral: no opinion	Disagree strongly	Disagree strongly	Neutral: no opinion	Agree strongly	Agree a little	Agree a little	Agree strongly	Agree strongly	Agree strongly	Agree a little	Agree strongly	Agree strongly	Almost never	Fairly often	Fairly often	Almost never	Not at all
2/15/2021 11:33	2/15/2021 11:37	IP Address	100	217	TRUE	2/15/2021 11:37	R_2eaSGaa54RUQGo7	anonymous	EN	Yes, I agree to participate in this study.	43	Colorado	Male	Master's/Doctoral Degree	Suburban	Married	5	No	Working (remotely),Working (in person)	A moderate amount	A lot		No	No					Disagree a little	Agree a little	Disagree a little	Agree a little	Neutral: no opinion	Agree a little	Neutral: no opinion	Agree strongly	Disagree a little	Disagree a little	Neutral: no opinion	Agree a little	Agree a little	Agree strongly	Agree a little	Neutral: no opinion	Almost never	Fairly often	Fairly often	Never	Not at all
2/15/2021 12:15	2/15/2021 12:22	IP Address	100	399	TRUE	2/15/2021 12:22	R_3neGJxFoBsvjcqn	anonymous	EN	Yes, I agree to participate in this study.	71	Colorado	Male	Bachelor's Degree	Suburban	Married	2	No	Working (self-employed)	A lot	A moderate amount		No	Maybe					Agree a little	Agree strongly	Disagree strongly	Neutral: no opinion	Agree strongly	Neutral: no opinion	Disagree strongly	Agree strongly	Disagree a little	Disagree strongly	Disagree strongly	Agree strongly	Agree strongly	Agree strongly	Agree strongly	Agree strongly	Almost never	Very often	Fairly often	Never	Not at all
2/15/2021 12:26	2/15/2021 12:32	IP Address	100	391	TRUE	2/15/2021 12:32	R_cTl7u2uBdIIE2I1	anonymous	EN	Yes, I agree to participate in this study.	66	Colorado	Female	Master's/Doctoral Degree	Rural	Married	2	No	Working (remotely)	A moderate amount	A moderate amount		No	No					Disagree strongly	Agree strongly	Disagree strongly	Disagree strongly	Agree strongly	Agree strongly	Disagree a little	Agree strongly	Agree a little	Disagree strongly	Disagree strongly	Agree strongly	Agree strongly	Agree strongly	Agree strongly	Agree strongly	Almost never	Very often	Very often	Almost never	Not at all
2/15/2021 13:55	2/15/2021 14:02	IP Address	100	409	TRUE	2/15/2021 14:02	R_1K9ZchGuhe0xzC7	anonymous	EN	Yes, I agree to participate in this study.	62	Texas	Female	Bachelor's Degree	Rural	Married	2	Yes	Not working (other)	A great deal	A great deal		No	No					Agree a little	Agree strongly	Agree a little	Agree strongly	Agree strongly	Agree a little	Disagree a little	Agree strongly	Agree a little	Agree a little	Disagree a little	Disagree strongly	Agree a little	Agree strongly	Agree a little	Agree a little	Never	Very often	Fairly often	Almost never	Not at all
2/15/2021 18:56	2/15/2021 19:18	IP Address	100	1297	TRUE	2/15/2021 19:18	R_3m2buzFF6sbBhQO	anonymous	EN	Yes, I agree to participate in this study.	21	Colorado	Male	Some College Coursework Completed	Suburban	Single	4	Yes	Working (in person)	A great deal	A great deal		No	No					Agree a little	Agree a little	Neutral: no opinion	Agree a little	Disagree a little	Agree strongly	Disagree a little	Agree strongly	Agree a little	Neutral: no opinion	Disagree a little	Agree a little	Agree a little	Agree a little	Agree a little	Agree a little	Almost never	Very often	Fairly often	Fairly often	Not at all
2/15/2021 20:22	2/15/2021 20:26	IP Address	100	275	TRUE	2/15/2021 20:26	R_2ClJIz7ViV3nAKz	anonymous	EN	Yes, I agree to participate in this study.	21	Colorado	Female	Bachelor's Degree	Suburban	Single	4	Yes	Not working (looking for work),Student (remote)	A moderate amount	A little		No	No					Disagree strongly	Agree strongly	Disagree a little	Agree a little	Agree strongly	Agree strongly	Disagree a little	Agree strongly	Disagree a little	Disagree a little	Disagree strongly	Agree a little	Agree strongly	Agree a little	Disagree a little	Agree a little	Almost never	Very often	Very often	Almost never	Not at all
2/15/2021 20:28	2/15/2021 20:33	IP Address	100	324	TRUE	2/15/2021 20:33	R_z3jeuPaFekhmfdL	anonymous	EN	Yes, I agree to participate in this study.	38	Minnesota	Female	High School Diploma or Equivalent	Suburban	Living with a Partner	2	Yes	Working (in person)	A moderate amount	A moderate amount		No	No					Disagree a little	Agree a little	Agree a little	Disagree a little	Disagree strongly	Agree strongly	Disagree a little	Agree strongly	Agree a little	Disagree strongly	Agree strongly	Disagree a little	Disagree a little	Agree strongly	Agree strongly	Disagree a little	Almost never	Very often	Fairly often	Almost never	Several days
2/16/2021 9:19	2/16/2021 9:24	IP Address	100	296	TRUE	2/16/2021 9:24	R_2rGk7MgEdJGTFNJ	anonymous	EN	Yes, I agree to participate in this study.	78	Maine	Male	Master's/Doctoral Degree	Suburban	Married	2	Yes	Not working (retired)	A moderate amount	A lot		No	No					Disagree a little	Agree a little	Disagree a little	Disagree a little	Agree strongly	Neutral: no opinion	Disagree a little	Agree strongly	Disagree a little	Disagree strongly	Disagree a little	Agree a little	Agree a little	Agree a little	Neutral: no opinion	Agree a little	Almost never	Fairly often	Sometimes	Almost never	Not at all
2/16/2021 16:52	2/16/2021 17:04	IP Address	100	699	TRUE	2/16/2021 17:04	R_30oOQce82WSbkwx	anonymous	EN	Yes, I agree to participate in this study.	58	Indiana	Female	Bachelor's Degree	Suburban	Married	2	Yes	Not working (disabled)	A great deal	A little		Sometimes	Yes	Both	Severe	None of the above	> 5 years	Neutral: no opinion	Agree a little	Agree a little	Agree a little	Agree strongly	Agree a little	Neutral: no opinion	Agree strongly	Agree strongly	Neutral: no opinion	Disagree strongly	Agree a little	Agree strongly	Agree a little	Neutral: no opinion	Agree a little	Very often	Sometimes	Fairly often	Sometimes	Several days
2/16/2021 19:27	2/16/2021 19:37	IP Address	100	603	TRUE	2/16/2021 19:37	R_2wS9MNsj6TTtrUn	anonymous	EN	Yes, I agree to participate in this study.	53	Texas	Male	Some College Coursework Completed	Urban	Married	2	Yes	Working (in person)	A lot	A lot		Yes	Yes	Both	Mild	None of the above	I have not used any hearing devices	Disagree strongly	Agree a little	Disagree strongly	Agree a little	Agree strongly	Agree strongly	Agree a little	Agree strongly	Agree a little	Disagree strongly	Neutral: no opinion	Agree a little	Disagree strongly	Agree strongly	Agree strongly	Agree strongly	Almost never	Almost never	Fairly often	Almost never	Not at all
2/17/2021 4:33	2/17/2021 4:42	IP Address	100	534	TRUE	2/17/2021 4:42	R_C1d4XnKFVzPbQ5P	anonymous	EN	Yes, I agree to participate in this study.	35	Indiana	Male	Master's/Doctoral Degree	Suburban	Married	2	Yes	Working (remotely)	A little	A little		No	No					Agree a little	Agree strongly	Disagree strongly	Agree strongly	Disagree a little	Disagree strongly	Disagree strongly	Agree strongly	Disagree a little	Disagree a little	Disagree strongly	Agree a little	Agree a little	Agree a little	Agree a little	Agree a little	Almost never	Very often	Very often	Almost never	More than half the days
2/17/2021 8:39	2/17/2021 8:45	IP Address	100	362	TRUE	2/17/2021 8:45	R_2RPmV3w9181usGC	anonymous	EN	Yes, I agree to participate in this study.	54	Colorado	Female	Associate's Degree	Urban	Married	2	Yes	Working (in person),Working (self-employed)	A lot	A moderate amount		Sometimes	No					Agree a little	Agree a little	Disagree a little	Agree a little	Agree a little	Agree a little	Disagree a little	Agree strongly	Agree a little	Neutral: no opinion	Agree a little	Neutral: no opinion	Agree a little	Agree strongly	Agree strongly	Agree a little	Sometimes	Fairly often	Very often	Almost never	Not at all
2/17/2021 14:50	2/17/2021 14:55	IP Address	100	314	TRUE	2/17/2021 14:55	R_AuDR4CoqIkFHz0J	anonymous	EN	Yes, I agree to participate in this study.	48	Maine	Female	Bachelor's Degree	Rural	Married	3	Yes	Working (in person)	A moderate amount	A moderate amount		No	No					Agree a little	Agree strongly	Disagree strongly	Agree strongly	Agree a little	Agree a little	Disagree strongly	Agree strongly	Disagree strongly	Agree a little	Disagree a little	Agree a little	Disagree a little	Agree strongly	Agree a little	Agree a little	Fairly often	Fairly often	Sometimes	Fairly often	Nearly every day
2/17/2021 16:25	2/17/2021 16:51	IP Address	100	1516	TRUE	2/17/2021 16:51	R_2P1KvIgQFMFCY5m	anonymous	EN	Yes, I agree to participate in this study.	28	California	Female	Master's/Doctoral Degree	Urban	Single	5	Yes	Working (in person)	A lot	A lot		No	No					Disagree a little	Agree a little	Disagree strongly	Agree a little	Disagree strongly	Agree a little	Disagree a little	Agree strongly	Disagree a little	Disagree a little	Disagree a little	Agree a little	Agree strongly	Agree strongly	Disagree a little	Agree a little	Almost never	Fairly often	Fairly often	Almost never	More than half the days
2/17/2021 19:13	2/17/2021 19:22	IP Address	100	565	TRUE	2/17/2021 19:22	R_391bWqSb3U5iHUR	anonymous	EN	Yes, I agree to participate in this study.	56	Maine	Male	Bachelor's Degree	Suburban	Married	2	Yes	Working (in person)	A moderate amount	A moderate amount		No	No					Agree a little	Agree strongly	Disagree a little	Agree a little	Agree strongly	Neutral: no opinion	Disagree a little	Agree strongly	Disagree strongly	Neutral: no opinion	Disagree a little	Agree strongly	Agree strongly	Agree strongly	Agree a little	Neutral: no opinion	Sometimes	Fairly often	Very often	Almost never	Not at all
2/17/2021 20:51	2/17/2021 20:57	IP Address	100	377	TRUE	2/17/2021 20:57	R_2fCM9fFwctuyYWj	anonymous	EN	Yes, I agree to participate in this study.	71	Colorado	Female	Bachelor's Degree	Suburban	Living with a Partner	2	Yes	Not working (retired)	A little	A little		No	No					Agree strongly	Agree strongly	Disagree strongly	Agree a little	Agree strongly	Neutral: no opinion	Disagree strongly	Agree strongly	Disagree a little	Agree strongly	Disagree strongly	Disagree a little	Agree a little	Agree strongly	Agree a little	Disagree a little	Fairly often	Sometimes	Sometimes	Sometimes	Nearly every day
2/17/2021 21:13	2/17/2021 21:20	IP Address	100	438	TRUE	2/17/2021 21:20	R_a9jIyeWpwCvsREt	anonymous	EN	Yes, I agree to participate in this study.	22	Colorado	Female	Some College Coursework Completed	Suburban	Single	4	Yes	Working (remotely)	A moderate amount	A lot		No	No					Disagree a little	Agree strongly	Disagree strongly	Agree a little	Agree a little	Disagree a little	Disagree strongly	Agree strongly	Disagree strongly	Disagree a little	Disagree strongly	Agree strongly	Agree strongly	Agree a little	Agree a little	Agree strongly	Sometimes	Fairly often	Sometimes	Sometimes	Several days
2/18/2021 11:50	2/18/2021 12:00	IP Address	100	578	TRUE	2/18/2021 12:00	R_3PLZ05r8wDgah7T	anonymous	EN	Yes, I agree to participate in this study.	19	Colorado	Female	Some College Coursework Completed	Suburban	Single,Living with a Roommate	4	Yes	Working (remotely),Working (in person),Student (remote)	A moderate amount	A lot		Sometimes	Maybe					Agree a little	Agree strongly	Disagree a little	Agree strongly	Agree strongly	Agree strongly	Agree a little	Agree strongly	Agree a little	Agree a little	Disagree strongly	Agree a little	Agree a little	Agree a little	Neutral: no opinion	Agree a little	Fairly often	Fairly often	Sometimes	Fairly often	More than half the days
2/19/2021 17:43	2/19/2021 17:53	IP Address	100	615	TRUE	2/19/2021 17:53	R_1OlxH9e7sgMtr5L	anonymous	EN	Yes, I agree to participate in this study.	51	Maine	Female	Bachelor's Degree	Rural	Married	3	Yes	Working (remotely)	A lot	A moderate amount		Sometimes	No					Agree a little	Agree strongly	Disagree a little	Agree strongly	Disagree a little	Agree a little	Disagree strongly	Agree strongly	Disagree strongly	Disagree strongly	Neutral: no opinion	Agree a little	Agree strongly	Agree strongly	Disagree a little	Agree a little	Sometimes	Fairly often	Fairly often	Almost never	Several days
2/20/2021 7:48	2/20/2021 8:00	IP Address	100	704	TRUE	2/20/2021 8:00	R_Xp4fUPgQlDRycYp	anonymous	EN	Yes, I agree to participate in this study.	58	Virginia	Female	Associate's Degree	Suburban	Married	2	No	Working (in person)	A lot	A great deal		No	No					Neutral: no opinion	Agree strongly	Agree a little	Agree a little	Neutral: no opinion	Disagree a little	Disagree a little	Agree strongly	Agree strongly	Agree strongly	Agree a little	Neutral: no opinion	Agree a little	Agree strongly	Disagree a little	Agree a little	Sometimes	Almost never	Almost never	Sometimes	More than half the days
2/20/2021 16:34	2/20/2021 16:40	IP Address	100	360	TRUE	2/20/2021 16:40	R_AFeMbtMlVRH9rDb	anonymous	EN	Yes, I agree to participate in this study.	35	California	Male	Some College Coursework Completed	Suburban	Single	1	Yes	Working (remotely)	A moderate amount	A little		No	Yes	Left	Mild	None of the above	I have not used any hearing devices	Agree a little	Agree a little	Agree a little	Disagree a little	Agree a little	Agree strongly	Neutral: no opinion	Agree strongly	Agree a little	Neutral: no opinion	Disagree a little	Agree a little	Agree strongly	Agree strongly	Agree strongly	Agree a little	Almost never	Fairly often	Sometimes	Almost never	Not at all
2/20/2021 16:51	2/20/2021 16:54	IP Address	100	221	TRUE	2/20/2021 16:54	R_27P3VZg7crNaPgT	anonymous	EN	Yes, I agree to participate in this study.	23	California	Female	Master's/Doctoral Degree	Suburban	Single	1	Yes	Student (in person)	A moderate amount	A great deal		No	No					Disagree a little	Agree strongly	Disagree strongly	Agree strongly	Agree a little	Disagree a little	Disagree strongly	Agree strongly	Disagree strongly	Disagree a little	Disagree a little	Agree strongly	Agree strongly	Agree strongly	Agree strongly	Agree a little	Fairly often	Fairly often	Fairly often	Sometimes	Nearly every day
2/20/2021 16:57	2/20/2021 17:04	IP Address	100	395	TRUE	2/20/2021 17:04	R_2pLRVqxOCyjJr59	anonymous	EN	Yes, I agree to participate in this study.	26	Florida	Male	Bachelor's Degree	Urban	Living with a Partner	2	No	Working (in person)	A little	A moderate amount		Yes	Yes	Both	Mild	None of the above	I have not used any hearing devices	Neutral: no opinion	Agree a little	Disagree strongly	Agree a little	Agree strongly	Agree a little	Neutral: no opinion	Agree strongly	Disagree a little	Agree a little	Disagree strongly	Disagree a little	Agree a little	Agree strongly	Neutral: no opinion	Agree strongly	Fairly often	Sometimes	Sometimes	Never	Several days
2/20/2021 17:05	2/20/2021 17:13	IP Address	100	481	TRUE	2/20/2021 17:13	R_2qq524jzt2OAun8	anonymous	EN	Yes, I agree to participate in this study.	54	California	Female	Master's/Doctoral Degree	Suburban	Married	3	Yes	Working (in person)	A moderate amount	A moderate amount		Sometimes	No					Agree a little	Agree strongly	Disagree strongly	Disagree a little	Neutral: no opinion	Agree a little	Disagree a little	Agree strongly	Disagree a little	Disagree a little	Neutral: no opinion	Agree a little	Agree a little	Agree a little	Agree strongly	Agree strongly	Almost never	Fairly often	Fairly often	Never	Several days
2/20/2021 17:22	2/20/2021 17:29	IP Address	100	417	TRUE	2/20/2021 17:29	R_DwxmpjzD73jeLxn	anonymous	EN	Yes, I agree to participate in this study.	56	California	Male	Bachelor's Degree	Urban	Married	3	Yes	Working (in person)	Not at all	A little		Yes	Yes	Both	Severe	None of the above	I have not used any hearing devices	Disagree strongly	Disagree a little	Disagree a little	Disagree strongly	Agree a little	Agree a little	Neutral: no opinion	Agree strongly	Disagree strongly	Disagree a little	Disagree strongly	Agree a little	Agree a little	Agree a little	Agree a little	Agree a little	Sometimes	Fairly often	Sometimes	Almost never	Several days
2/20/2021 17:51	2/20/2021 17:57	IP Address	100	314	TRUE	2/20/2021 17:57	R_2bN7BxRdEz2TMzi	anonymous	EN	Yes, I agree to participate in this study.	22	California	Female	Some College Coursework Completed	Suburban	Living with a Partner	5	Yes	Not working (temporary layoff from a job)	Not at all	A great deal		Sometimes	No					Disagree a little	Agree strongly	Agree a little	Agree strongly	Agree strongly	Agree a little	Disagree strongly	Agree strongly	Agree a little	Agree strongly	Disagree a little	Agree a little	Agree a little	Agree strongly	Disagree a little	Neutral: no opinion	Almost never	Fairly often	Fairly often	Sometimes	Not at all
2/20/2021 23:19	2/20/2021 23:24	IP Address	100	313	TRUE	2/20/2021 23:24	R_1oaObey3FEFmxnu	anonymous	EN	Yes, I agree to participate in this study.	27	North Carolina	Female	Master's/Doctoral Degree	Suburban	Married,Living with a Partner	2	Yes	Working (remotely),Working (in person),Working (self-employed),Student (remote)	A moderate amount	A lot		No	No					Disagree a little	Agree strongly	Agree a little	Neutral: no opinion	Agree a little	Neutral: no opinion	Disagree a little	Agree strongly	Disagree strongly	Disagree a little	Disagree strongly	Agree strongly	Agree strongly	Agree strongly	Agree a little	Agree a little	Sometimes	Fairly often	Sometimes	Sometimes	Several days
2/21/2021 7:39	2/21/2021 7:58	IP Address	100	1150	TRUE	2/21/2021 7:58	R_29aFGDWo0pX1ctT	anonymous	EN	Yes, I agree to participate in this study.	22	California	Female	Bachelor's Degree	Urban	Single	3	Yes	Student (in person)	A little	A lot		No	No					Agree a little	Agree strongly	Disagree strongly	Agree strongly	Agree a little	Agree a little	Neutral: no opinion	Agree strongly	Disagree strongly	Neutral: no opinion	Disagree strongly	Agree strongly	Agree a little	Agree strongly	Agree a little	Agree a little	Sometimes	Fairly often	Sometimes	Fairly often	Several days
2/21/2021 19:50	2/21/2021 20:07	IP Address	100	1014	TRUE	2/21/2021 20:07	R_3PdEomvLujmL17P	anonymous	EN	Yes, I agree to participate in this study.	19	Minnesota	Female	Some College Coursework Completed	Urban	Single	1	No	Working (in person),Student (remote),Student (in person)	A little	A lot		No	No					Disagree a little	Agree a little	Agree a little	Disagree a little	Neutral: no opinion	Agree a little	Agree a little	Agree strongly	Agree a little	Disagree a little	Neutral: no opinion	Agree a little	Neutral: no opinion	Agree a little	Neutral: no opinion	Neutral: no opinion	Almost never	Fairly often	Fairly often	Almost never	Several days
2/22/2021 9:28	2/22/2021 9:35	IP Address	100	370	TRUE	2/22/2021 9:35	R_3NQfbl054iiXI27	anonymous	EN	Yes, I agree to participate in this study.	72	Colorado	Female	Master's/Doctoral Degree	Urban	Widowed	1	No	Not working (retired)	A lot	A lot		Sometimes	Yes	Both	Moderate	Hearing Aid	< 5 years	Disagree a little	Agree a little	Disagree a little	Agree strongly	Agree strongly	Agree strongly	Disagree a little	Agree strongly	Disagree a little	Agree a little	Disagree strongly	Agree a little	Neutral: no opinion	Agree a little	Agree a little	Agree strongly	Fairly often	Fairly often	Fairly often	Sometimes	More than half the days
2/22/2021 13:12	2/22/2021 13:21	IP Address	100	521	TRUE	2/22/2021 13:21	R_09uTHHSiUypbbKF	anonymous	EN	Yes, I agree to participate in this study.	67	Washington	Female	Master's/Doctoral Degree	Urban	Married	2	No	Not working (retired)	A moderate amount	A little		Yes	Yes	Right	Mild	None of the above	I have not used any hearing devices	Agree a little	Agree strongly	Agree a little	Agree a little	Agree strongly	Agree a little	Agree a little	Agree strongly	Agree a little	Agree a little	Disagree strongly	Agree strongly	Agree a little	Agree strongly	Agree a little	Agree a little	Fairly often	Fairly often	Fairly often	Sometimes	Several days
2/22/2021 17:12	2/22/2021 17:24	IP Address	100	701	TRUE	2/22/2021 17:24	R_3fpBwZbLtprqT4B	anonymous	EN	Yes, I agree to participate in this study.	72	Colorado	Male	Some College Coursework Completed	Urban	Married	1	No	Not working (retired)	A moderate amount	Not at all		No	Yes	Both	Unknown	Hearing Aid	< 5 years	Disagree strongly	Agree a little	Agree a little	Disagree a little	Neutral: no opinion	Disagree a little	Agree a little	Agree strongly	Agree a little	Disagree a little	Neutral: no opinion	Disagree a little	Agree a little	Neutral: no opinion	Agree a little	Agree a little	Sometimes	Fairly often	Sometimes	Almost never	Several days
2/22/2021 22:53	2/22/2021 23:01	IP Address	100	476	TRUE	2/22/2021 23:01	R_1E4g9BOCqsyiWRa	anonymous	EN	Yes, I agree to participate in this study.	50	California	Male	Master's/Doctoral Degree	Suburban	Married	4	No	Working (remotely)	A moderate amount	A little		No	No					Agree strongly	Agree a little	Disagree a little	Agree strongly	Agree a little	Disagree strongly	Agree a little	Agree strongly	Agree a little	Agree a little	Agree a little	Disagree a little	Disagree strongly	Agree a little	Disagree a little	Disagree a little	Sometimes	Sometimes	Almost never	Sometimes	Several days
2/23/2021 8:02	2/23/2021 8:10	IP Address	100	452	TRUE	2/23/2021 8:10	R_1DBCdNYX8V4YbE6	anonymous	EN	Yes, I agree to participate in this study.	37	Florida	Male	Bachelor's Degree	Urban	Single	1	No	Not working (looking for work)	A moderate amount	A great deal		No	No					Agree a little	Agree a little	Disagree strongly	Agree strongly	Agree strongly	Agree a little	Disagree a little	Agree strongly	Disagree a little	Agree a little	Disagree strongly	Agree strongly	Agree a little	Agree a little	Agree a little	Agree a little	Very often	Fairly often	Sometimes	Fairly often	More than half the days
2/23/2021 8:20	2/23/2021 8:27	IP Address	100	425	TRUE	2/23/2021 8:27	R_3HYRrGrgTPo5sMc	anonymous	EN	Yes, I agree to participate in this study.	34	Minnesota	Female	Master's/Doctoral Degree	Suburban	Married	2	Yes	Working (remotely)	A little	A moderate amount		No	No					Disagree strongly	Agree a little	Disagree strongly	Agree strongly	Agree strongly	Agree a little	Agree a little	Agree strongly	Neutral: no opinion	Neutral: no opinion	Disagree strongly	Agree a little	Agree a little	Agree strongly	Agree a little	Agree a little	Sometimes	Sometimes	Sometimes	Sometimes	Nearly every day
2/23/2021 12:09	2/23/2021 12:14	IP Address	100	302	TRUE	2/23/2021 12:14	R_s6zRbgSbQVa3sJP	anonymous	EN	Yes, I agree to participate in this study.	42	Colorado	Female	Some College Coursework Completed	Urban	Divorced	2	Yes	Working (in person)	A moderate amount	A moderate amount		No	No					Agree a little	Agree a little	Disagree a little	Agree strongly	Agree strongly	Disagree a little	Disagree strongly	Agree strongly	Disagree strongly	Agree a little	Disagree strongly	Agree strongly	Agree strongly	Agree strongly	Agree a little	Disagree a little	Fairly often	Fairly often	Fairly often	Sometimes	Several days
2/23/2021 16:44	2/23/2021 16:48	IP Address	100	269	TRUE	2/23/2021 16:48	R_3ERb5TVgbOnnr8e	anonymous	EN	Yes, I agree to participate in this study.	18	Colorado	Male	Some College Coursework Completed	Urban	Single	2	No	Working (remotely),Student (remote),Student (in person)	A little	A little		No	No					Disagree a little	Disagree a little	Agree a little	Disagree strongly	Agree a little	Agree strongly	Agree a little	Agree strongly	Agree a little	Neutral: no opinion	Disagree a little	Disagree a little	Agree a little	Agree strongly	Agree a little	Agree strongly	Almost never	Very often	Very often	Almost never	Several days
2/23/2021 16:42	2/23/2021 16:49	IP Address	100	401	TRUE	2/23/2021 16:49	R_3pgrXJQBSZAy30f	anonymous	EN	Yes, I agree to participate in this study.	23	Colorado	Male	Some College Coursework Completed	Urban	Single	3	Yes	Student (remote)	A moderate amount	A lot		No	No					Agree strongly	Agree strongly	Disagree a little	Disagree strongly	Agree a little	Disagree strongly	Disagree a little	Agree strongly	Agree a little	Disagree a little	Disagree strongly	Neutral: no opinion	Agree strongly	Agree a little	Agree strongly	Disagree a little	Almost never	Never	Fairly often	Never	Not at all
2/23/2021 17:24	2/23/2021 17:28	IP Address	100	257	TRUE	2/23/2021 17:28	R_2XjPvsoYGzb713Q	anonymous	EN	Yes, I agree to participate in this study.	23	Colorado	Female	Some College Coursework Completed	Urban	Single,Living with a Roommate	2	No	Not working (other),Student (in person)	A moderate amount	A moderate amount		Sometimes	Maybe					Neutral: no opinion	Agree a little	Disagree strongly	Agree strongly	Agree strongly	Neutral: no opinion	Agree a little	Agree strongly	Agree strongly	Agree a little	Disagree strongly	Agree a little	Neutral: no opinion	Disagree a little	Disagree a little	Agree a little	Sometimes	Almost never	Sometimes	Almost never	Several days
2/23/2021 17:29	2/23/2021 17:33	IP Address	100	250	TRUE	2/23/2021 17:33	R_3k4EoJCbfg5BZyr	anonymous	EN	Yes, I agree to participate in this study.	19	Colorado	Female	Some College Coursework Completed	Suburban	Living with a Roommate	2	No	Student (remote)	A lot	A great deal		Sometimes	No					Disagree a little	Agree strongly	Agree strongly	Agree strongly	Disagree a little	Disagree a little	Disagree a little	Agree strongly	Agree a little	Agree strongly	Agree strongly	Disagree strongly	Agree a little	Agree strongly	Disagree strongly	Disagree strongly	Very often	Sometimes	Almost never	Fairly often	More than half the days
2/23/2021 17:41	2/23/2021 17:45	IP Address	100	271	TRUE	2/23/2021 17:45	R_22IVVCA1wvofDvL	anonymous	EN	Yes, I agree to participate in this study.	20	Colorado	Female	Some College Coursework Completed	Suburban	Single,Living with a Roommate	4	No	Student (remote)	A little	A lot		Sometimes	No					Disagree a little	Neutral: no opinion	Disagree strongly	Agree strongly	Agree a little	Agree a little	Disagree strongly	Agree strongly	Disagree a little	Neutral: no opinion	Disagree a little	Agree a little	Agree a little	Agree strongly	Agree a little	Disagree a little	Very often	Fairly often	Sometimes	Sometimes	More than half the days
2/23/2021 16:48	2/23/2021 17:46	IP Address	100	3471	TRUE	2/23/2021 17:46	R_3khKjQoTEUXlE86	anonymous	EN	Yes, I agree to participate in this study.	20	Colorado	Female	Some College Coursework Completed	Urban	Single	3	No	Working (remotely),Working (in person),Student (in person)	A moderate amount	A great deal		No	No					Agree a little	Agree strongly	Disagree strongly	Agree strongly	Agree a little	Disagree a little	Agree a little	Agree strongly	Agree a little	Agree a little	Disagree strongly	Agree a little	Agree a little	Agree a little	Disagree a little	Agree a little	Fairly often	Sometimes	Sometimes	Very often	Nearly every day
2/23/2021 17:54	2/23/2021 18:00	IP Address	100	323	TRUE	2/23/2021 18:00	R_1QxNW74YLJryUAp	anonymous	EN	Yes, I agree to participate in this study.	18	Colorado	Male	Some College Coursework Completed	Suburban	Single	1	No	Working (remotely),Working (in person),Student (remote),Student (in person)	A moderate amount	Not at all		No	No					Agree a little	Neutral: no opinion	Disagree strongly	Agree strongly	Disagree strongly	Disagree a little	Disagree a little	Agree strongly	Agree a little	Agree a little	Neutral: no opinion	Disagree a little	Disagree strongly	Agree a little	Agree a little	Disagree a little	Sometimes	Fairly often	Fairly often	Almost never	More than half the days
2/23/2021 18:16	2/23/2021 18:21	IP Address	100	291	TRUE	2/23/2021 18:21	R_2cBGjOVy2TVksGb	anonymous	EN	Yes, I agree to participate in this study.	21	Colorado	Female	Some College Coursework Completed	Urban	Single,Living with a Roommate	4	No	Working (remotely),Student (remote)	A little	A lot		No	No					Agree a little	Agree a little	Disagree strongly	Agree a little	Agree a little	Agree a little	Disagree a little	Agree strongly	Agree a little	Disagree a little	Disagree a little	Neutral: no opinion	Disagree a little	Agree strongly	Disagree a little	Agree strongly	Sometimes	Fairly often	Fairly often	Almost never	Several days
2/23/2021 19:23	2/23/2021 19:31	IP Address	100	440	TRUE	2/23/2021 19:31	R_wSI9qBzoxaXtF8l	anonymous	EN	Yes, I agree to participate in this study.	19	Colorado	Female	Some College Coursework Completed	Suburban	Single	6	No	Student (in person)	A little	A great deal		No	No					Disagree a little	Agree strongly	Agree a little	Disagree strongly	Agree strongly	Agree strongly	Agree a little	Agree strongly	Agree a little	Disagree a little	Disagree strongly	Agree a little	Agree strongly	Agree a little	Agree strongly	Agree a little	Sometimes	Fairly often	Fairly often	Almost never	Several days
2/24/2021 11:31	2/24/2021 11:43	IP Address	100	673	TRUE	2/24/2021 11:43	R_3Dhcp24DcsPtWzW	anonymous	EN	Yes, I agree to participate in this study.	19	Colorado	Female	Some College Coursework Completed	Suburban	Single	3	No	Working (in person)	A moderate amount	A moderate amount		Sometimes	No					Agree a little	Agree strongly	Disagree a little	Agree strongly	Agree strongly	Neutral: no opinion	Disagree a little	Agree strongly	Agree a little	Agree a little	Disagree a little	Disagree a little	Agree strongly	Agree strongly	Neutral: no opinion	Agree a little	Fairly often	Sometimes	Sometimes	Fairly often	Nearly every day
2/24/2021 13:25	2/24/2021 13:29	IP Address	100	227	TRUE	2/24/2021 13:29	R_2RPKrajpfJDXnZn	anonymous	EN	Yes, I agree to participate in this study.	20	Colorado	Female	Some College Coursework Completed	Suburban	Living with a Roommate	3	No	Student (remote)	A great deal	A great deal		Sometimes	No					Agree a little	Agree a little	Disagree a little	Neutral: no opinion	Agree strongly	Agree a little	Disagree a little	Agree strongly	Agree strongly	Agree a little	Disagree strongly	Neutral: no opinion	Neutral: no opinion	Agree a little	Agree a little	Neutral: no opinion	Sometimes	Fairly often	Fairly often	Almost never	Several days
2/24/2021 14:09	2/24/2021 14:15	IP Address	100	374	TRUE	2/24/2021 14:15	R_SSMP4nb5w67BGA9	anonymous	EN	Yes, I agree to participate in this study.	64	Colorado	Male	Master's/Doctoral Degree	Suburban	Married	2	No	Working (in person)	A lot	A little		No	No					Disagree a little	Agree a little	Disagree a little	Disagree a little	Disagree a little	Agree strongly	Agree a little	Agree strongly	Disagree a little	Agree a little	Disagree strongly	Agree a little	Neutral: no opinion	Agree a little	Agree a little	Agree strongly	Almost never	Almost never	Sometimes	Never	Several days
2/24/2021 14:27	2/24/2021 14:33	IP Address	100	350	TRUE	2/24/2021 14:33	R_2YWXUGHWGfQ9eSp	anonymous	EN	Yes, I agree to participate in this study.	21	Colorado	Female	Some College Coursework Completed	Urban	Living with a Roommate	4	No	Student (remote)	A moderate amount	A moderate amount		No	No					Agree a little	Agree strongly	Disagree strongly	Agree strongly	Agree a little	Neutral: no opinion	Disagree strongly	Agree strongly	Disagree a little	Agree a little	Disagree a little	Agree a little	Agree a little	Agree strongly	Disagree a little	Agree a little	Fairly often	Almost never	Sometimes	Fairly often	More than half the days
2/24/2021 14:35	2/24/2021 14:40	IP Address	100	323	TRUE	2/24/2021 14:40	R_1Ii9aqbmzQof2X8	anonymous	EN	Yes, I agree to participate in this study.	20	Colorado	Female	Some College Coursework Completed	Urban	Single,Living with a Roommate	4	No	Not working (looking for work),Student (remote)	A lot	A great deal		Sometimes	No					Agree strongly	Agree strongly	Disagree a little	Agree strongly	Agree strongly	Disagree a little	Disagree strongly	Agree strongly	Disagree a little	Agree strongly	Neutral: no opinion	Disagree a little	Agree strongly	Agree strongly	Disagree a little	Neutral: no opinion	Very often	Sometimes	Sometimes	Very often	Nearly every day
2/24/2021 14:45	2/24/2021 14:55	IP Address	100	632	TRUE	2/24/2021 14:55	R_2D8JcGTZRD1hsKX	anonymous	EN	Yes, I agree to participate in this study.	48	Colorado	Female	Master's/Doctoral Degree	Urban	Married	3	Yes	Working (in person)	A little	A lot		Sometimes	No					Agree a little	Agree strongly	Disagree strongly	Disagree a little	Agree a little	Agree a little	Disagree strongly	Agree strongly	Disagree strongly	Disagree a little	Neutral: no opinion	Neutral: no opinion	Agree strongly	Agree strongly	Agree a little	Neutral: no opinion	Sometimes	Sometimes	Sometimes	Sometimes	More than half the days
2/24/2021 14:55	2/24/2021 15:03	IP Address	100	471	TRUE	2/24/2021 15:03	R_1LYvZQ3e2lo1nYk	anonymous	EN	Yes, I agree to participate in this study.	38	Colorado	Male	Master's/Doctoral Degree	Suburban	Married	2	Yes	Working (in person)	A moderate amount	A moderate amount		No	No					Agree strongly	Agree strongly	Disagree strongly	Agree a little	Agree a little	Disagree strongly	Disagree strongly	Agree strongly	Disagree a little	Disagree strongly	Disagree strongly	Disagree a little	Agree a little	Agree strongly	Agree strongly	Neutral: no opinion	Almost never	Very often	Very often	Never	Not at all
2/24/2021 15:41	2/24/2021 15:46	IP Address	100	297	TRUE	2/24/2021 15:46	R_31FLJwzqUdLMrm2	anonymous	EN	Yes, I agree to participate in this study.	26	Colorado	Female	Bachelor's Degree	Suburban	Living with a Partner	2	Yes	Working (in person)	A moderate amount	A moderate amount		No	Yes	Both	Moderate	Hearing Aid	< 5 years	Agree a little	Agree a little	Disagree a little	Disagree a little	Agree a little	Disagree a little	Disagree strongly	Agree strongly	Disagree a little	Disagree strongly	Agree a little	Agree a little	Agree a little	Agree strongly	Agree a little	Neutral: no opinion	Almost never	Fairly often	Sometimes	Sometimes	Several days
2/24/2021 15:55	2/24/2021 16:11	IP Address	100	916	TRUE	2/24/2021 16:11	R_2pLZh2ZdCogPM9a	anonymous	EN	Yes, I agree to participate in this study.	64	Colorado	Female	Master's/Doctoral Degree	Urban	Living with a Roommate	2	Yes	Working (in person)	A little	A lot		No	Yes	Both	Mild	None of the above	I have not used any hearing devices	Disagree a little	Agree strongly	Disagree strongly	Agree a little	Agree a little	Agree a little	Disagree a little	Agree strongly	Disagree a little	Agree a little	Disagree a little	Disagree a little	Agree a little	Agree strongly	Agree a little	Agree a little	Almost never	Very often	Fairly often	Never	Several days
2/24/2021 16:45	2/24/2021 16:53	IP Address	100	469	TRUE	2/24/2021 16:53	R_1Kw4gNTd9qFUN4a	anonymous	EN	Yes, I agree to participate in this study.	27	Colorado	Female	Master's/Doctoral Degree	Urban	Living with a Roommate	4	Yes	Working (in person)	A moderate amount	A moderate amount		No	No					Agree a little	Neutral: no opinion	Disagree a little	Agree a little	Disagree a little	Disagree a little	Disagree a little	Agree strongly	Agree a little	Disagree a little	Disagree a little	Agree a little	Agree a little	Agree a little	Agree a little	Agree a little	Fairly often	Sometimes	Fairly often	Sometimes	Several days
2/24/2021 18:08	2/24/2021 18:18	IP Address	100	626	TRUE	2/24/2021 18:18	R_1mXJy59AQY9m2UC	anonymous	EN	Yes, I agree to participate in this study.	67	Colorado	Female	Some College Coursework Completed	Urban	Married	2	Yes	Not working (retired)	A little	A moderate amount		Sometimes	Yes	Both	Moderate,Severe	Hearing Aid	< 5 years	Disagree a little	Agree a little	Neutral: no opinion	Agree strongly	Agree a little	Agree a little	Neutral: no opinion	Agree strongly	Agree a little	Agree a little	Agree a little	Agree strongly	Agree a little	Agree strongly	Neutral: no opinion	Agree a little	Fairly often	Sometimes	Sometimes	Fairly often	More than half the days
2/24/2021 21:11	2/24/2021 21:15	IP Address	100	251	TRUE	2/24/2021 21:15	R_2Y3so88LqcvcFKS	anonymous	EN	Yes, I agree to participate in this study.	19	Colorado	Male	Some College Coursework Completed	Suburban	Single,Living with a Roommate	3	No	Student (remote)	A little	A lot		Sometimes	Maybe					Agree a little	Agree strongly	Disagree strongly	Disagree strongly	Agree strongly	Agree a little	Disagree strongly	Agree strongly	Disagree strongly	Disagree strongly	Disagree strongly	Agree a little	Agree a little	Agree strongly	Agree a little	Agree strongly	Almost never	Very often	Fairly often	Never	Several days
2/24/2021 11:28	2/25/2021 8:11	IP Address	100	74631	TRUE	2/25/2021 8:11	R_3no0YNOTID3LY0g	anonymous	EN	Yes, I agree to participate in this study.	64	California	Female	Some College Coursework Completed	Urban	Divorced	1	No	Working (self-employed)	A lot	A lot		Sometimes	Yes	Both	Unknown	None of the above	I have not used any hearing devices	Neutral: no opinion	Agree strongly	Agree strongly	Agree strongly	Agree strongly	Disagree strongly	Disagree strongly	Agree strongly	Agree a little	Disagree strongly	Neutral: no opinion	Agree a little	Neutral: no opinion	Agree strongly	Disagree a little	Agree strongly	Very often	Very often	Fairly often	Sometimes	Several days
2/25/2021 12:14	2/25/2021 12:24	IP Address	100	597	TRUE	2/25/2021 12:24	R_PNTzzWp8dSyh2KJ	anonymous	EN	Yes, I agree to participate in this study.	69	Colorado	Male	Master's/Doctoral Degree	Rural	Living with a Partner	3	Yes	Not working (retired)	A moderate amount	Not at all		No	Maybe					Neutral: no opinion	Agree strongly	Agree a little	Agree a little	Agree a little	Neutral: no opinion	Disagree a little	Agree strongly	Agree a little	Disagree a little	Disagree strongly	Agree a little	Agree strongly	Agree a little	Agree a little	Agree strongly	Sometimes	Fairly often	Fairly often	Sometimes	Several days
2/25/2021 23:37	2/25/2021 23:42	IP Address	100	254	TRUE	2/25/2021 23:42	R_1oFk5il9lwgS9Gx	anonymous	EN	Yes, I agree to participate in this study.	19	Illinois	Female	Some College Coursework Completed	Suburban	Living with a Roommate	2	No	Student (remote)	A moderate amount	A great deal		No	No					Agree a little	Neutral: no opinion	Agree strongly	Agree strongly	Agree strongly	Agree a little	Agree a little	Agree strongly	Disagree a little	Agree a little	Disagree strongly	Disagree a little	Agree a little	Agree a little	Disagree a little	Neutral: no opinion	Fairly often	Sometimes	Almost never	Fairly often	Nearly every day
2/26/2021 2:28	2/26/2021 2:35	IP Address	100	440	TRUE	2/26/2021 2:35	R_2SBlFFzkoK4bx6E	anonymous	EN	Yes, I agree to participate in this study.	60	Colorado	Female	Master's/Doctoral Degree	Suburban	Married	2	No	Working (remotely),Working (in person)	A little	Not at all		No	No					Disagree a little	Disagree a little	Disagree strongly	Disagree a little	Agree strongly	Agree a little	Agree a little	Agree strongly	Agree a little	Disagree strongly	Disagree strongly	Agree a little	Agree strongly	Agree strongly	Agree strongly	Agree a little	Almost never	Very often	Fairly often	Never	Several days
2/26/2021 11:49	2/26/2021 11:59	IP Address	100	574	TRUE	2/26/2021 11:59	R_1S03kJLWRU1f56h	anonymous	EN	Yes, I agree to participate in this study.	69	Colorado	Female	Bachelor's Degree	Suburban	Divorced	1	Yes	Not working (retired)	A little	A little		Sometimes	Yes	Right	Severe	None of the above	I have not used any hearing devices	Agree strongly	Agree a little	Disagree strongly	Neutral: no opinion	Agree a little	Disagree a little	Agree a little	Agree strongly	Disagree strongly	Neutral: no opinion	Disagree strongly	Disagree a little	Agree a little	Agree strongly	Agree strongly	Agree a little	Almost never	Very often	Fairly often	Almost never	Not at all
2/26/2021 13:58	2/26/2021 14:05	IP Address	100	452	TRUE	2/26/2021 14:05	R_5pvuO2R8J4ZhXep	anonymous	EN	Yes, I agree to participate in this study.	21	Massachusetts	Male	Some College Coursework Completed	Rural	Single	5	Yes	Not working (looking for work)	A lot	A lot		No	No					Agree strongly	Neutral: no opinion	Agree strongly	Agree strongly	Agree strongly	Neutral: no opinion	Agree a little	Agree strongly	Agree a little	Agree a little	Disagree strongly	Disagree strongly	Disagree a little	Disagree a little	Agree a little	Agree a little	Sometimes	Sometimes	Sometimes	Sometimes	Nearly every day
2/26/2021 13:56	2/26/2021 14:10	IP Address	100	846	TRUE	2/26/2021 14:10	R_3g6IYlyO2vAaL0t	anonymous	EN	Yes, I agree to participate in this study.	66	Colorado	Female	Master's/Doctoral Degree	Suburban	Married	2	No	Not working (retired)	A moderate amount	A little		No	No					Agree a little	Agree strongly	Disagree strongly	Agree strongly	Agree a little	Agree strongly	Agree a little	Agree strongly	Disagree a little	Disagree a little	Disagree a little	Agree strongly	Agree strongly	Agree strongly	Agree a little	Agree a little	Almost never	Very often	Very often	Never	Several days
2/27/2021 9:14	2/27/2021 9:26	IP Address	100	744	TRUE	2/27/2021 9:26	R_3Mg50Gstq4WwMfg	anonymous	EN	Yes, I agree to participate in this study.	65	Colorado	Male	Master's/Doctoral Degree	Rural	Married	2	No	Not working (retired)	A lot	Not at all		Sometimes	Yes	Both	Moderate	Hearing Aid	< 5 years	Agree a little	Agree strongly	Disagree strongly	Agree a little	Agree a little	Disagree a little	Agree a little	Agree strongly	Disagree strongly	Disagree a little	Disagree strongly	Agree strongly	Agree strongly	Agree strongly	Disagree a little	Agree strongly	Never	Very often	Very often	Never	Several days
2/27/2021 10:51	2/27/2021 10:56	IP Address	100	292	TRUE	2/27/2021 10:56	R_1QzxagrtHMnSyZi	anonymous	EN	Yes, I agree to participate in this study.	33	New Jersey	Female	Master's/Doctoral Degree	Suburban	Married	2	Yes	Working (in person)	A moderate amount	A great deal		No	No					Disagree strongly	Agree strongly	Agree a little	Agree strongly	Neutral: no opinion	Agree strongly	Agree a little	Agree strongly	Agree a little	Agree a little	Neutral: no opinion	Disagree strongly	Agree strongly	Agree strongly	Disagree a little	Neutral: no opinion	Fairly often	Very often	Sometimes	Fairly often	Nearly every day
2/27/2021 11:04	2/27/2021 11:08	IP Address	100	272	TRUE	2/27/2021 11:08	R_3JFvDuGO6ttIt2V	anonymous	EN	Yes, I agree to participate in this study.	54	Illinois	Female	Master's/Doctoral Degree	Urban	Married	3	No	Working (self-employed)	A lot	A lot		No	No					Disagree strongly	Neutral: no opinion	Disagree strongly	Agree a little	Agree a little	Agree strongly	Agree a little	Agree strongly	Disagree strongly	Disagree a little	Disagree a little	Disagree a little	Disagree a little	Agree a little	Neutral: no opinion	Agree strongly	Almost never	Fairly often	Sometimes	Sometimes	Several days
2/27/2021 11:09	2/27/2021 11:17	IP Address	100	461	TRUE	2/27/2021 11:17	R_28AkiyxTLUDGpUt	anonymous	EN	Yes, I agree to participate in this study.	18	Illinois	Female	Some High School Coursework Completed	Urban	Single	3	No	Student (remote)	A lot	A great deal		No	No					Disagree strongly	Disagree a little	Agree a little	Disagree a little	Agree strongly	Agree a little	Agree a little	Agree strongly	Agree strongly	Disagree strongly	Neutral: no opinion	Disagree a little	Disagree strongly	Agree a little	Agree a little	Neutral: no opinion	Fairly often	Fairly often	Sometimes	Almost never	Not at all
2/27/2021 12:03	2/27/2021 12:10	IP Address	100	443	TRUE	2/27/2021 12:10	R_1K9hMZufp7ndVov	anonymous	EN	Yes, I agree to participate in this study.	56	Colorado	Female	Master's/Doctoral Degree	Suburban	Married	3	Yes	Working (in person)	A lot	A lot		Sometimes	No					Agree a little	Agree a little	Disagree strongly	Agree a little	Disagree a little	Agree a little	Disagree a little	Agree strongly	Disagree a little	Disagree a little	Neutral: no opinion	Neutral: no opinion	Agree a little	Agree strongly	Agree a little	Agree a little	Never	Very often	Fairly often	Never	Not at all
2/27/2021 12:56	2/27/2021 13:01	IP Address	100	292	TRUE	2/27/2021 13:01	R_USg60jeiTCUHhkJ	anonymous	EN	Yes, I agree to participate in this study.	57	Missouri	Female	Master's/Doctoral Degree	Suburban	Married	4	Yes	Working (in person)	A lot	A lot		No	No					Agree strongly	Agree strongly	Agree a little	Agree strongly	Agree a little	Disagree strongly	Disagree strongly	Agree strongly	Agree a little	Agree strongly	Agree strongly	Disagree a little	Disagree a little	Agree strongly	Disagree a little	Disagree strongly	Almost never	Sometimes	Sometimes	Sometimes	More than half the days
2/27/2021 13:05	2/27/2021 13:09	IP Address	100	290	TRUE	2/27/2021 13:09	R_2dsxGgnFIX7Jmap	anonymous	EN	Yes, I agree to participate in this study.	35	Texas	Female	Master's/Doctoral Degree	Suburban	Married	2	Yes	Working (in person)	A lot	A lot		No	No					Disagree a little	Agree a little	Disagree a little	Agree a little	Neutral: no opinion	Agree a little	Neutral: no opinion	Agree strongly	Agree a little	Disagree strongly	Neutral: no opinion	Agree a little	Agree a little	Agree a little	Agree a little	Neutral: no opinion	Sometimes	Fairly often	Fairly often	Almost never	Several days
2/27/2021 13:07	2/27/2021 13:13	IP Address	100	369	TRUE	2/27/2021 13:13	R_2WHC6sSpidG9s4n	anonymous	EN	Yes, I agree to participate in this study.	23	California	Male	Associate's Degree	Rural	Living with a Partner	2	Yes	Working (in person),Working (self-employed),Student (remote),Student (in person)	A moderate amount	A little		Yes	Maybe					Disagree a little	Agree strongly	Neutral: no opinion	Agree strongly	Agree a little	Neutral: no opinion	Disagree a little	Agree strongly	Agree a little	Disagree a little	Disagree strongly	Agree strongly	Agree a little	Agree a little	Neutral: no opinion	Agree a little	Almost never	Fairly often	Very often	Sometimes	More than half the days
2/27/2021 14:35	2/27/2021 14:41	IP Address	100	359	TRUE	2/27/2021 14:41	R_2VfMwp4BvidoV5C	anonymous	EN	Yes, I agree to participate in this study.	26	Florida	Female	Master's/Doctoral Degree	Suburban	Married	4	Yes	Working (in person)	A moderate amount	A lot		Sometimes	No					Disagree a little	Agree strongly	Neutral: no opinion	Agree strongly	Neutral: no opinion	Agree strongly	Agree a little	Agree strongly	Agree a little	Agree a little	Agree strongly	Disagree a little	Neutral: no opinion	Agree strongly	Disagree a little	Neutral: no opinion	Fairly often	Sometimes	Almost never	Almost never	Several days
2/27/2021 16:07	2/27/2021 16:13	IP Address	100	323	TRUE	2/27/2021 16:13	R_3KpcvSZ2ffFW9ue	anonymous	EN	Yes, I agree to participate in this study.	25	Texas	Female	Bachelor's Degree	Urban	Single	2	Yes	Working (remotely),Working (in person),Student (remote),Student (in person)	A moderate amount	A lot		No	Yes	Both	Moderate,Severe	Hearing Aid	> 5 years	Agree a little	Agree a little	Disagree a little	Neutral: no opinion	Neutral: no opinion	Agree a little	Disagree a little	Agree strongly	Agree a little	Neutral: no opinion	Agree a little	Agree a little	Agree a little	Agree a little	Agree a little	Agree a little	Fairly often	Fairly often	Fairly often	Sometimes	Several days
2/27/2021 16:19	2/27/2021 16:23	IP Address	100	240	TRUE	2/27/2021 16:23	R_1GCxYG8Gkoqveh7	anonymous	EN	Yes, I agree to participate in this study.	55	Nebraska	Female	Master's/Doctoral Degree	Urban	Married	4	Yes	Working (remotely)	A moderate amount	A great deal		Sometimes	No					Disagree strongly	Agree a little	Agree a little	Agree a little	Neutral: no opinion	Agree a little	Agree a little	Agree strongly	Agree a little	Agree a little	Agree a little	Agree a little	Agree a little	Agree strongly	Disagree a little	Neutral: no opinion	Sometimes	Sometimes	Sometimes	Fairly often	More than half the days
2/27/2021 16:47	2/27/2021 16:51	IP Address	100	204	TRUE	2/27/2021 16:51	R_1JCRvqxPhNNWc0U	anonymous	EN	Yes, I agree to participate in this study.	25	Massachusetts	Female	Bachelor's Degree	Urban	Single	1	No	Working (in person)	A moderate amount	A lot		No	No					Agree strongly	Agree strongly	Agree strongly	Agree strongly	Agree a little	Disagree strongly	Disagree strongly	Agree strongly	Agree strongly	Agree strongly	Neutral: no opinion	Disagree a little	Agree a little	Neutral: no opinion	Disagree a little	Disagree a little	Very often	Almost never	Almost never	Fairly often	Nearly every day
2/27/2021 16:52	2/27/2021 16:58	IP Address	100	369	TRUE	2/27/2021 16:58	R_1LS50LAbXYLmKej	anonymous	EN	Yes, I agree to participate in this study.	43	Ohio	Female	Master's/Doctoral Degree	Suburban	Married	2	Yes	Working (remotely)	A moderate amount	A moderate amount		Sometimes	No					Agree strongly	Agree a little	Disagree a little	Agree strongly	Agree a little	Disagree strongly	Neutral: no opinion	Agree strongly	Agree a little	Agree a little	Disagree a little	Disagree a little	Neutral: no opinion	Agree a little	Neutral: no opinion	Neutral: no opinion	Sometimes	Sometimes	Sometimes	Sometimes	Several days
2/27/2021 17:28	2/27/2021 17:33	IP Address	100	322	TRUE	2/27/2021 17:33	R_2XbyZa6EMpyuZu0	anonymous	EN	Yes, I agree to participate in this study.	27	Illinois	Female	Master's/Doctoral Degree	Urban	Living with a Partner	2	Yes	Working (in person)	A great deal	A lot		No	No					Disagree a little	Agree a little	Agree a little	Agree strongly	Disagree strongly	Agree a little	Neutral: no opinion	Agree strongly	Disagree a little	Disagree a little	Neutral: no opinion	Agree strongly	Neutral: no opinion	Agree strongly	Agree a little	Neutral: no opinion	Very often	Fairly often	Almost never	Sometimes	More than half the days
2/27/2021 17:31	2/27/2021 17:36	IP Address	100	310	TRUE	2/27/2021 17:36	R_28RLT5RUDA2Qxn6	anonymous	EN	Yes, I agree to participate in this study.	28	Mississippi	Female	Master's/Doctoral Degree	Urban	Married	2	Yes	Working (remotely),Working (in person),Student (remote),Student (in person)	A little	A moderate amount		Sometimes	No					Agree a little	Agree a little	Agree a little	Agree strongly	Agree a little	Neutral: no opinion	Agree a little	Agree strongly	Agree strongly	Disagree a little	Disagree strongly	Disagree a little	Neutral: no opinion	Neutral: no opinion	Neutral: no opinion	Agree a little	Sometimes	Sometimes	Very often	Very often	Several days
2/27/2021 17:38	2/27/2021 17:44	IP Address	100	341	TRUE	2/27/2021 17:44	R_1CC2Pvj2aO1lD4c	anonymous	EN	Yes, I agree to participate in this study.	24	Utah	Male	Bachelor's Degree	Suburban	Single	4	No	Student (in person)	A little	A moderate amount		No	No					Agree a little	Agree strongly	Disagree strongly	Agree a little	Agree strongly	Disagree a little	Disagree a little	Agree strongly	Disagree strongly	Disagree strongly	Disagree a little	Neutral: no opinion	Agree a little	Agree strongly	Agree strongly	Agree a little	Fairly often	Fairly often	Fairly often	Almost never	Not at all
2/27/2021 18:22	2/27/2021 18:26	IP Address	100	275	TRUE	2/27/2021 18:26	R_DOWgQkgDtzle8Br	anonymous	EN	Yes, I agree to participate in this study.	23	Georgia	Male	Bachelor's Degree	Suburban	Single,Living with a Roommate	1	Yes	Working (in person)	A lot	A lot		No	No					Agree strongly	Agree strongly	Disagree strongly	Disagree strongly	Agree strongly	Disagree a little	Disagree a little	Agree strongly	Disagree a little	Disagree strongly	Disagree a little	Disagree strongly	Agree a little	Agree strongly	Agree strongly	Disagree strongly	Almost never	Very often	Fairly often	Never	Not at all
2/27/2021 18:20	2/27/2021 18:29	IP Address	100	553	TRUE	2/27/2021 18:29	R_2VxviuWveEcwuiD	anonymous	EN	Yes, I agree to participate in this study.	25	Virginia	Female	Master's/Doctoral Degree	Urban	Single	1	No	Working (in person)	A little	A great deal		Yes	No					Disagree a little	Agree strongly	Disagree a little	Agree strongly	Agree a little	Neutral: no opinion	Disagree strongly	Agree strongly	Disagree strongly	Disagree a little	Neutral: no opinion	Agree strongly	Agree a little	Agree strongly	Disagree a little	Agree a little	Never	Fairly often	Sometimes	Almost never	More than half the days
2/27/2021 18:47	2/27/2021 19:00	IP Address	100	741	TRUE	2/27/2021 19:00	R_tGaS3EYakDY7KRX	anonymous	EN	Yes, I agree to participate in this study.	26	Georgia	Female	Master's/Doctoral Degree	Suburban	Married	2	Yes	Working (in person)	A lot	A lot		Sometimes	No					Agree a little	Agree strongly	Disagree a little	Agree a little	Agree a little	Agree a little	Disagree a little	Agree strongly	Disagree a little	Disagree a little	Disagree a little	Agree a little	Agree strongly	Agree strongly	Agree a little	Agree a little	Almost never	Fairly often	Fairly often	Almost never	Not at all
2/27/2021 19:17	2/27/2021 19:24	IP Address	100	459	TRUE	2/27/2021 19:24	R_21cd0OanRHTwaUX	anonymous	EN	Yes, I agree to participate in this study.	31	Kentucky	Female	Master's/Doctoral Degree	Rural	Married	3	Yes	Working (in person)	Not at all	A moderate amount		No	Yes	Both	Moderate	Hearing Aid	> 5 years	Agree a little	Disagree a little	Agree a little	Disagree a little	Agree strongly	Neutral: no opinion	Agree a little	Agree strongly	Agree a little	Agree a little	Neutral: no opinion	Disagree a little	Agree a little	Agree a little	Disagree a little	Agree a little	Fairly often	Sometimes	Sometimes	Fairly often	Several days
2/27/2021 19:53	2/27/2021 20:00	IP Address	100	363	TRUE	2/27/2021 20:00	R_1PbGCoYrC149c0L	anonymous	EN	Yes, I agree to participate in this study.	51	Michigan	Female	Master's/Doctoral Degree	Suburban	Married	4	Yes	Working (remotely),Not working (other)	A little	A great deal		Yes	No					Disagree a little	Agree strongly	Disagree strongly	Agree a little	Agree strongly	Agree a little	Disagree strongly	Agree strongly	Disagree a little	Disagree strongly	Disagree strongly	Neutral: no opinion	Agree a little	Agree strongly	Agree strongly	Agree a little	Sometimes	Fairly often	Sometimes	Almost never	Not at all
2/27/2021 20:54	2/27/2021 20:59	IP Address	100	335	TRUE	2/27/2021 20:59	R_3JDh4SIFhmqqPoK	anonymous	EN	Yes, I agree to participate in this study.	25	North Carolina	Female	Master's/Doctoral Degree	Suburban	Single	1	No	Working (in person)	A little	A moderate amount		No	No					Agree a little	Agree a little	Disagree a little	Agree strongly	Disagree strongly	Neutral: no opinion	Disagree strongly	Agree strongly	Agree a little	Disagree strongly	Disagree a little	Disagree a little	Agree strongly	Agree strongly	Agree a little	Agree a little	Fairly often	Sometimes	Sometimes	Very often	Nearly every day
2/27/2021 21:12	2/27/2021 21:21	IP Address	100	535	TRUE	2/27/2021 21:21	R_1dogqJHexRXaEYU	anonymous	EN	Yes, I agree to participate in this study.	64	New York	Female	Master's/Doctoral Degree	Suburban	Married	3	No	Working (self-employed)	A great deal	A lot		Sometimes	No					Agree a little	Agree strongly	Disagree a little	Agree a little	Agree strongly	Disagree a little	Disagree strongly	Agree strongly	Disagree strongly	Disagree a little	Disagree strongly	Agree a little	Agree strongly	Agree strongly	Agree a little	Agree a little	Sometimes	Fairly often	Sometimes	Sometimes	More than half the days
2/27/2021 21:50	2/27/2021 22:00	IP Address	100	566	TRUE	2/27/2021 22:00	R_2eOnsqSH0zl6zCe	anonymous	EN	Yes, I agree to participate in this study.	39	New York	Female	Master's/Doctoral Degree	Urban	Single	1	No	Working (in person)	A little	A lot		Sometimes	Yes	Both	Severe	None of the above	I have not used any hearing devices	Disagree strongly	Agree strongly	Disagree strongly	Agree strongly	Neutral: no opinion	Agree strongly	Disagree strongly	Agree strongly	Disagree a little	Agree a little	Agree a little	Agree a little	Agree a little	Agree strongly	Disagree strongly	Agree a little	Sometimes	Fairly often	Fairly often	Fairly often	Several days
2/27/2021 22:05	2/27/2021 22:10	IP Address	100	292	TRUE	2/27/2021 22:10	R_2c6qm5xTV7OHqUr	anonymous	EN	Yes, I agree to participate in this study.	21	Texas	Female	Bachelor's Degree	Suburban	Single	3	No	Working (remotely)	A little	A lot		Sometimes	No					Agree strongly	Agree a little	Disagree strongly	Agree a little	Agree strongly	Disagree strongly	Neutral: no opinion	Agree strongly	Disagree a little	Agree a little	Agree a little	Disagree strongly	Disagree a little	Agree strongly	Neutral: no opinion	Agree a little	Fairly often	Fairly often	Sometimes	Very often	More than half the days
2/27/2021 22:33	2/27/2021 22:39	IP Address	100	367	TRUE	2/27/2021 22:39	R_3Es8dMIfjq9Zsdq	anonymous	EN	Yes, I agree to participate in this study.	32	Colorado	Female	Bachelor's Degree	Urban	Married	2	Yes	Student (remote)	A little	A moderate amount		No	No					Agree a little	Agree a little	Disagree a little	Agree strongly	Agree strongly	Disagree a little	Disagree strongly	Agree strongly	Disagree a little	Agree a little	Disagree strongly	Agree a little	Agree a little	Agree strongly	Agree a little	Agree a little	Very often	Sometimes	Sometimes	Sometimes	More than half the days
2/28/2021 6:35	2/28/2021 6:42	IP Address	100	472	TRUE	2/28/2021 6:42	R_22GgqG2i6oj7069	anonymous	EN	Yes, I agree to participate in this study.	26	Indiana	Female	Master's/Doctoral Degree	Suburban	Living with a Partner	2	Yes	Working (in person)	A little	A great deal		No	No					Disagree a little	Agree a little	Disagree strongly	Agree strongly	Disagree strongly	Agree a little	Disagree a little	Agree strongly	Disagree strongly	Agree a little	Disagree strongly	Disagree strongly	Disagree a little	Agree a little	Disagree strongly	Agree a little	Fairly often	Sometimes	Fairly often	Fairly often	More than half the days
2/28/2021 7:29	2/28/2021 7:34	IP Address	100	260	TRUE	2/28/2021 7:34	R_2QgJT8cyHidW9UR	anonymous	EN	Yes, I agree to participate in this study.	34	New York	Female	Master's/Doctoral Degree	Urban	Married,Living with a Partner	2	Yes	Working (in person)	A lot	A great deal		No	No					Agree a little	Agree strongly	Disagree a little	Agree a little	Agree strongly	Agree a little	Disagree strongly	Agree strongly	Disagree a little	Disagree a little	Disagree strongly	Disagree a little	Agree a little	Agree strongly	Agree a little	Agree a little	Sometimes	Fairly often	Sometimes	Sometimes	More than half the days
2/28/2021 9:11	2/28/2021 9:19	IP Address	100	487	TRUE	2/28/2021 9:19	R_1CmxAYAG7qKBxd2	anonymous	EN	Yes, I agree to participate in this study.	23	Michigan	Female	Bachelor's Degree	Urban	Living with a Partner	2	No	Working (in person),Student (remote)	A moderate amount	A lot		Sometimes	No					Agree a little	Agree a little	Disagree strongly	Agree a little	Agree strongly	Agree a little	Disagree strongly	Agree strongly	Disagree a little	Disagree strongly	Disagree strongly	Agree strongly	Agree a little	Agree strongly	Agree a little	Agree a little	Sometimes	Fairly often	Fairly often	Sometimes	Several days
2/28/2021 11:24	2/28/2021 11:30	IP Address	100	365	TRUE	2/28/2021 11:30	R_6DbYspOUlBifoAh	anonymous	EN	Yes, I agree to participate in this study.	26	Alaska	Female	Master's/Doctoral Degree	Suburban	Single	1	Yes	Working (in person)	A moderate amount	A moderate amount		No	No					Agree strongly	Agree strongly	Disagree strongly	Agree strongly	Agree a little	Agree a little	Disagree a little	Agree strongly	Agree a little	Agree a little	Agree a little	Disagree a little	Disagree a little	Agree strongly	Agree a little	Neutral: no opinion	Sometimes	Fairly often	Sometimes	Sometimes	More than half the days
2/28/2021 14:10	2/28/2021 14:15	IP Address	100	280	TRUE	2/28/2021 14:15	R_sNnc8S0HcmKBWBr	anonymous	EN	Yes, I agree to participate in this study.	50	Texas	Female	Master's/Doctoral Degree	Suburban	Married	4	Yes	Working (remotely)	A moderate amount	A lot		Sometimes	Maybe					Agree a little	Agree a little	Disagree a little	Disagree a little	Disagree a little	Agree a little	Disagree strongly	Agree strongly	Disagree a little	Disagree a little	Disagree a little	Neutral: no opinion	Neutral: no opinion	Agree a little	Agree a little	Agree strongly	Very often	Sometimes	Almost never	Fairly often	More than half the days
2/28/2021 15:12	2/28/2021 15:18	IP Address	100	359	TRUE	2/28/2021 15:18	R_33kWtwAdYdYDNmq	anonymous	EN	Yes, I agree to participate in this study.	28	Ohio	Female	Master's/Doctoral Degree	Suburban	Living with a Partner	2	Yes	Student (remote)	A little	A little		Sometimes	No					Disagree a little	Agree a little	Disagree a little	Agree a little	Neutral: no opinion	Neutral: no opinion	Disagree a little	Agree strongly	Agree a little	Disagree a little	Disagree a little	Agree strongly	Agree a little	Agree a little	Disagree a little	Neutral: no opinion	Fairly often	Fairly often	Sometimes	Sometimes	More than half the days
2/28/2021 17:16	2/28/2021 17:27	IP Address	100	678	TRUE	2/28/2021 17:27	R_3ksQVjv7ouHJN1R	anonymous	EN	Yes, I agree to participate in this study.	67	Colorado	Female	Some College Coursework Completed	Rural	Divorced,Single,Living with a Roommate	2	Yes	Working (remotely)	A moderate amount	Not at all		Sometimes	Yes	Both	Moderate	Hearing Aid	< 5 years	Agree a little	Agree a little	Disagree strongly	Disagree strongly	Agree strongly	Agree a little	Disagree a little	Agree strongly	Agree a little	Agree a little	Disagree a little	Agree a little	Agree a little	Agree a little	Agree a little	Agree a little	Sometimes	Fairly often	Fairly often	Almost never	Not at all
2/28/2021 19:26	2/28/2021 19:33	IP Address	100	418	TRUE	2/28/2021 19:33	R_3PS4zz7yf4KspG4	anonymous	EN	Yes, I agree to participate in this study.	76	Colorado	Female	Master's/Doctoral Degree	Rural	Married	2	No	Working (remotely),Not working (retired)	A moderate amount	A moderate amount		No	Yes	Both	Moderate	Hearing Aid	< 5 years	Agree a little	Agree a little	Disagree a little	Disagree a little	Neutral: no opinion	Agree a little	Agree a little	Agree strongly	Disagree a little	Disagree strongly	Disagree a little	Agree a little	Agree a little	Agree a little	Agree a little	Neutral: no opinion	Almost never	Fairly often	Fairly often	Almost never	Not at all
2/28/2021 20:07	2/28/2021 20:30	IP Address	100	1340	TRUE	2/28/2021 20:30	R_2ffB8ZKXNSozb1z	anonymous	EN	Yes, I agree to participate in this study.	63	Colorado	Male	Bachelor's Degree	Rural	Married	3	No	Working (self-employed)	A lot	A little		Yes	Yes	Both	Moderate	Hearing Aid	< 5 years	Agree strongly	Agree strongly	Agree a little	Agree a little	Agree a little	Disagree strongly	Disagree strongly	Agree strongly	Neutral: no opinion	Agree a little	Disagree strongly	Disagree a little	Agree a little	Agree a little	Disagree a little	Agree a little	Sometimes	Fairly often	Sometimes	Almost never	Several days
2/28/2021 22:09	2/28/2021 22:13	IP Address	100	223	TRUE	2/28/2021 22:13	R_2Qu3greYeZbizII	anonymous	EN	Yes, I agree to participate in this study.	28	California	Male	Master's/Doctoral Degree	Suburban	Single,Living with a Roommate	3	No	Working (in person)	A lot	A great deal		No	Yes	Both	Moderate	Hearing Aid	> 5 years	Agree a little	Agree a little	Neutral: no opinion	Disagree a little	Agree a little	Disagree a little	Disagree strongly	Agree strongly	Disagree a little	Neutral: no opinion	Disagree a little	Neutral: no opinion	Agree a little	Agree a little	Agree strongly	Neutral: no opinion	Almost never	Fairly often	Fairly often	Almost never	Several days
3/1/2021 7:30	3/1/2021 7:39	IP Address	100	501	TRUE	3/1/2021 7:39	R_2PAPN2qobe4EysF	qr	EN	Yes, I agree to participate in this study.	71	Colorado	Male	Bachelor's Degree	Rural	Married	2	Yes	Not working (retired)	A lot	A little		Sometimes	Maybe					Agree a little	Agree a little	Neutral: no opinion	Disagree strongly	Agree a little	Agree a little	Disagree strongly	Agree strongly	Disagree a little	Disagree strongly	Disagree a little	Agree a little	Agree strongly	Agree strongly	Agree strongly	Agree a little	Almost never	Very often	Fairly often	Almost never	Not at all
3/1/2021 8:34	3/1/2021 8:40	IP Address	100	354	TRUE	3/1/2021 8:40	R_24Ho8pdBbpYFj40	anonymous	EN	Yes, I agree to participate in this study.	25	Ohio	Female	Bachelor's Degree	Urban	Single	1	No	Student (in person)	A moderate amount	A great deal		No	Yes	Right	Severe	Hearing Aid	> 5 years	Agree strongly	Agree strongly	Disagree a little	Agree strongly	Agree strongly	Disagree a little	Disagree strongly	Agree strongly	Disagree a little	Disagree a little	Disagree strongly	Disagree strongly	Agree a little	Agree strongly	Disagree a little	Agree a little	Fairly often	Sometimes	Sometimes	Fairly often	More than half the days
3/1/2021 9:35	3/1/2021 9:41	IP Address	100	314	TRUE	3/1/2021 9:41	R_1JRUFPwqQ0svd4G	anonymous	EN	Yes, I agree to participate in this study.	65	Colorado	Female	Bachelor's Degree	Rural	Widowed	1	No	Working (in person)	A little	A little		No	Yes	Both	Moderate	None of the above	I have not used any hearing devices	Agree a little	Agree strongly	Disagree strongly	Agree a little	Agree a little	Agree a little	Disagree strongly	Agree strongly	Disagree strongly	Disagree strongly	Disagree a little	Disagree strongly	Agree strongly	Agree strongly	Agree strongly	Agree a little	Never	Very often	Fairly often	Never	Several days
3/1/2021 20:20	3/1/2021 20:24	IP Address	100	268	TRUE	3/1/2021 20:24	R_yV0ZvXdv5QswHIt	anonymous	EN	Yes, I agree to participate in this study.	25	Michigan	Female	Bachelor's Degree	Rural	Married	3	Yes	Student (remote)	A little	A lot		No	No					Agree a little	Agree strongly	Disagree a little	Agree a little	Agree strongly	Agree strongly	Agree a little	Agree strongly	Disagree a little	Agree a little	Disagree a little	Disagree a little	Agree a little	Agree a little	Neutral: no opinion	Agree a little	Sometimes	Sometimes	Sometimes	Sometimes	More than half the days
3/2/2021 11:21	3/2/2021 11:26	IP Address	100	301	TRUE	3/2/2021 11:26	R_3hATjCPQ5ukZJDN	anonymous	EN	Yes, I agree to participate in this study.	67	Colorado	Female	Bachelor's Degree	Suburban	Divorced	1	Yes	Not working (other)	A moderate amount	A lot		No	No					Agree a little	Agree strongly	Disagree a little	Disagree a little	Agree a little	Agree a little	Agree a little	Agree strongly	Disagree a little	Disagree a little	Disagree a little	Agree a little	Agree a little	Agree strongly	Agree a little	Agree a little	Sometimes	Fairly often	Fairly often	Almost never	Not at all
3/2/2021 14:47	3/2/2021 14:53	IP Address	100	315	TRUE	3/2/2021 15:08	R_YRomMuuCDFU4Ewh	anonymous	EN	Yes, I agree to participate in this study.	39	Massachusetts	Female	Master's/Doctoral Degree	Urban	Divorced	3	No	Working (in person)	A lot	A little		Yes	Yes	Left	Mild	None of the above	I have not used any hearing devices	Neutral: no opinion	Agree strongly	Disagree strongly	Agree strongly	Agree strongly	Agree a little	Disagree strongly	Agree strongly	Disagree strongly	Agree a little	Neutral: no opinion	Agree a little	Agree strongly	Agree strongly	Neutral: no opinion	Agree a little	Very often	Almost never	Almost never	Very often	Nearly every day
3/2/2021 19:00	3/2/2021 19:08	IP Address	100	471	TRUE	3/2/2021 19:08	R_1pMNt4uKHZ5RKJA	anonymous	EN	Yes, I agree to participate in this study.	41	Maine	Female	Bachelor's Degree	Rural	Married	6	No	Working (in person)	A little	A great deal		No	No					Disagree a little	Agree strongly	Disagree strongly	Agree a little	Disagree strongly	Agree a little	Disagree strongly	Agree strongly	Agree a little	Disagree strongly	Agree a little	Disagree a little	Agree a little	Agree strongly	Agree a little	Disagree a little	Never	Very often	Fairly often	Never	Several days
3/2/2021 21:40	3/2/2021 21:48	IP Address	100	463	TRUE	3/2/2021 21:48	R_22KCEewADIRQDvW	anonymous	EN	Yes, I agree to participate in this study.	63	Colorado	Female	Master's/Doctoral Degree	Rural	Married	2	No	Not working (retired)	A great deal	A little		Sometimes	Maybe					Agree a little	Agree a little	Agree strongly	Neutral: no opinion	Agree strongly	Disagree strongly	Disagree strongly	Agree strongly	Agree a little	Agree strongly	Neutral: no opinion	Disagree a little	Agree a little	Agree strongly	Disagree a little	Disagree a little	Fairly often	Sometimes	Almost never	Sometimes	More than half the days
3/3/2021 3:24	3/3/2021 3:33	IP Address	100	547	TRUE	3/3/2021 3:33	R_a63aLidnU0kKgoh	anonymous	EN	Yes, I agree to participate in this study.	34	Nebraska	Male	Bachelor's Degree	Suburban	Married	4	Yes	Working (remotely)	A little	A great deal		Sometimes	No					Disagree a little	Agree a little	Disagree a little	Agree a little	Agree a little	Agree strongly	Agree a little	Agree strongly	Disagree a little	Disagree a little	Neutral: no opinion	Agree a little	Neutral: no opinion	Agree a little	Agree a little	Agree a little	Almost never	Fairly often	Fairly often	Sometimes	Several days
3/3/2021 8:43	3/3/2021 8:50	IP Address	100	446	TRUE	3/3/2021 8:50	R_1Do3QpnHyN67aCd	anonymous	EN	Yes, I agree to participate in this study.	18	Michigan	Male	High School Diploma or Equivalent	Suburban	Single	4	Yes	Student (remote)	A great deal	A lot		Sometimes	No					Agree a little	Neutral: no opinion	Disagree strongly	Agree a little	Agree a little	Agree strongly	Agree a little	Agree strongly	Disagree a little	Disagree a little	Disagree a little	Disagree a little	Disagree a little	Agree strongly	Agree a little	Agree a little	Fairly often	Sometimes	Sometimes	Fairly often	Nearly every day
3/3/2021 10:28	3/3/2021 10:36	IP Address	100	460	TRUE	3/3/2021 10:36	R_3nJkJWMn18GHXg8	anonymous	EN	Yes, I agree to participate in this study.	53	Alabama	Male	Master's/Doctoral Degree	Suburban	Divorced	1	No	Working (in person)	Not at all	Not at all		No	No					Agree a little	Agree a little	Disagree strongly	Disagree a little	Agree a little	Agree strongly	Disagree a little	Agree strongly	Disagree a little	Disagree a little	Disagree a little	Agree strongly	Agree a little	Agree strongly	Agree strongly	Agree strongly	Sometimes	Fairly often	Sometimes	Sometimes	Not at all
3/3/2021 14:24	3/3/2021 14:27	IP Address	100	227	TRUE	3/3/2021 14:27	R_pbAE1vRrvnsrlMR	anonymous	EN	Yes, I agree to participate in this study.	57	Colorado	Female	Master's/Doctoral Degree	Suburban	Married	4	Yes	Working (remotely)	A great deal	A lot		No	No					Agree a little	Agree a little	Agree strongly	Agree strongly	Agree strongly	Neutral: no opinion	Agree a little	Agree strongly	Agree a little	Agree strongly	Disagree strongly	Agree a little	Agree a little	Neutral: no opinion	Disagree a little	Agree a little	Fairly often	Almost never	Never	Fairly often	More than half the days
3/3/2021 17:04	3/3/2021 17:08	IP Address	100	255	TRUE	3/3/2021 17:08	R_1jJ74T4A5Wywugi	anonymous	EN	Yes, I agree to participate in this study.	28	California	Female	Bachelor's Degree	Urban	Married	3	Yes	Working (in person)	A moderate amount	A great deal		Sometimes	No					Disagree strongly	Agree a little	Disagree a little	Agree a little	Disagree a little	Agree strongly	Agree a little	Agree strongly	Disagree strongly	Agree a little	Disagree a little	Agree strongly	Agree a little	Agree strongly	Disagree a little	Agree a little	Almost never	Fairly often	Fairly often	Almost never	Several days
3/3/2021 17:12	3/3/2021 17:28	IP Address	100	999	TRUE	3/3/2021 17:28	R_bQVa9jr5prLQMNz	anonymous	EN	Yes, I agree to participate in this study.	41	Tennessee	Female	Master's/Doctoral Degree	Suburban	Married	4	Yes	Working (remotely),Working (in person)	A lot	A little		No	No					Agree a little	Agree strongly	Disagree a little	Neutral: no opinion	Disagree a little	Agree a little	Disagree strongly	Agree strongly	Neutral: no opinion	Disagree a little	Disagree a little	Agree a little	Agree a little	Agree strongly	Agree a little	Neutral: no opinion	Sometimes	Very often	Fairly often	Almost never	Several days
3/3/2021 18:01	3/3/2021 18:07	IP Address	100	381	TRUE	3/3/2021 18:07	R_2D2M0qqhGw9O2Oj	anonymous	EN	Yes, I agree to participate in this study.	43	Pennsylvania	Female	Master's/Doctoral Degree	Suburban	Married	2	Yes	Working (self-employed)	A little	A moderate amount		Sometimes	Yes	Both	Severe	Cochlear Implant	< 5 years	Agree a little	Agree a little	Neutral: no opinion	Neutral: no opinion	Agree a little	Neutral: no opinion	Disagree a little	Agree strongly	Agree a little	Disagree a little	Agree strongly	Disagree a little	Agree a little	Agree a little	Agree a little	Agree a little	Sometimes	Fairly often	Fairly often	Sometimes	Several days
3/4/2021 0:23	3/4/2021 0:30	IP Address	100	388	TRUE	3/4/2021 0:30	R_1I5k6vUfx2ot4NF	anonymous	EN	Yes, I agree to participate in this study.	46	California	Female	Master's/Doctoral Degree	Urban	Married	4	Yes	Working (remotely)	A moderate amount	A great deal		No	No					Disagree strongly	Agree strongly	Agree a little	Agree a little	Agree a little	Agree strongly	Neutral: no opinion	Agree strongly	Disagree strongly	Disagree strongly	Neutral: no opinion	Agree strongly	Agree strongly	Agree strongly	Agree strongly	Agree strongly	Sometimes	Very often	Fairly often	Almost never	More than half the days
3/4/2021 7:26	3/4/2021 7:34	IP Address	100	463	TRUE	3/4/2021 7:34	R_3nwSlTciTnJT5hu	anonymous	EN	Yes, I agree to participate in this study.	46	Illinois	Female	Master's/Doctoral Degree	Suburban	Married,Living with a Partner	3	Yes	Working (remotely)	A moderate amount	A moderate amount		No	No					Agree a little	Disagree a little	Disagree strongly	Agree strongly	Disagree a little	Agree a little	Disagree a little	Agree strongly	Agree a little	Agree a little	Agree strongly	Disagree a little	Neutral: no opinion	Agree a little	Agree a little	Agree a little	Fairly often	Sometimes	Almost never	Sometimes	More than half the days
3/4/2021 7:52	3/4/2021 7:54	IP Address	100	142	TRUE	3/4/2021 7:54	R_1DukoNs6OhMGvZU	anonymous	EN	Yes, I agree to participate in this study.	21	Florida	Male	High School Diploma or Equivalent	Suburban	Single	6	No	Not working (looking for work)	A great deal	A great deal		Yes	Yes	Left	Mild	Hearing Aid	< 5 years	Agree strongly	Agree strongly	Agree strongly	Agree strongly	Agree strongly	Agree strongly	Agree strongly	Agree strongly	Agree strongly	Agree strongly	Agree strongly	Agree strongly	Agree strongly	Agree strongly	Agree strongly	Agree strongly	Very often	Very often	Very often	Very often	Nearly every day
3/4/2021 7:50	3/4/2021 7:55	IP Address	100	280	TRUE	3/4/2021 7:55	R_3O6Ycn7uyUuE5Yg	anonymous	EN	Yes, I agree to participate in this study.	20	Colorado	Female	Some College Coursework Completed	Suburban	Single	3	No	Working (in person),Student (remote)	A moderate amount	A moderate amount		No	No					Disagree strongly	Agree a little	Neutral: no opinion	Disagree a little	Agree a little	Agree strongly	Disagree a little	Agree strongly	Disagree strongly	Neutral: no opinion	Neutral: no opinion	Agree strongly	Agree strongly	Agree strongly	Agree a little	Agree a little	Very often	Sometimes	Sometimes	Fairly often	Several days
3/4/2021 8:52	3/4/2021 8:57	IP Address	100	281	TRUE	3/4/2021 8:57	R_2wje78OwCj2DxvN	anonymous	EN	Yes, I agree to participate in this study.	47	Colorado	Female	Bachelor's Degree	Suburban	Married	2	No	Working (remotely)	A lot	A lot		No	No					Agree strongly	Agree strongly	Disagree strongly	Agree strongly	Agree strongly	Disagree strongly	Disagree strongly	Agree strongly	Agree a little	Agree a little	Neutral: no opinion	Disagree a little	Agree a little	Agree a little	Disagree a little	Disagree a little	Sometimes	Sometimes	Sometimes	Almost never	More than half the days
3/4/2021 11:27	3/4/2021 11:33	IP Address	100	348	TRUE	3/4/2021 11:33	R_2YndTDzfYV1udsC	anonymous	EN	Yes, I agree to participate in this study.	20	Colorado	Male	High School Diploma or Equivalent	Urban	Single	3	Yes	Working (remotely),Working (in person),Student (remote),Student (in person)	A great deal	A lot		Sometimes	No					Disagree a little	Agree strongly	Neutral: no opinion	Disagree a little	Agree strongly	Agree a little	Disagree a little	Agree strongly	Agree a little	Disagree a little	Disagree strongly	Agree a little	Agree a little	Agree a little	Agree a little	Agree strongly	Sometimes	Sometimes	Sometimes	Fairly often	Several days
3/4/2021 18:13	3/4/2021 18:17	IP Address	100	246	TRUE	3/4/2021 18:17	R_3haV2V6cyLZqmIj	anonymous	EN	Yes, I agree to participate in this study.	28	California	Female	Technical Degree	Suburban	Single	3	Yes	Working (self-employed)	A moderate amount	A moderate amount		Yes	Yes	Left	Moderate	Hearing Aid	< 5 years	Agree a little	Agree a little	Agree a little	Neutral: no opinion	Neutral: no opinion	Disagree a little	Disagree a little	Agree strongly	Agree a little	Neutral: no opinion	Disagree a little	Agree a little	Neutral: no opinion	Agree strongly	Agree a little	Agree a little	Sometimes	Sometimes	Fairly often	Sometimes	Several days
3/5/2021 7:01	3/5/2021 7:17	IP Address	100	968	TRUE	3/5/2021 7:17	R_eA2SAaYL8SD6iFX	anonymous	EN	Yes, I agree to participate in this study.	74	Colorado	Female	Master's/Doctoral Degree	Suburban	Married	2	No	Not working (retired)	A moderate amount	A little		Yes	Yes	Both	Moderate	Hearing Aid	< 5 years	Agree strongly	Agree strongly	Disagree a little	Disagree a little	Agree strongly	Agree a little	Disagree strongly	Agree strongly	Disagree a little	Disagree a little	Disagree strongly	Disagree a little	Agree strongly	Agree a little	Agree a little	Agree a little	Almost never	Very often	Fairly often	Never	Several days
3/5/2021 7:19	3/5/2021 7:24	IP Address	100	288	TRUE	3/5/2021 7:24	R_2ePUb20jr8ZLCW7	anonymous	EN	Yes, I agree to participate in this study.	35	Kentucky	Female	Master's/Doctoral Degree	Suburban	Married	4	No	Working (remotely)	A little	A moderate amount		Sometimes	No					Neutral: no opinion	Agree a little	Disagree a little	Neutral: no opinion	Neutral: no opinion	Neutral: no opinion	Disagree a little	Agree strongly	Disagree a little	Disagree a little	Disagree a little	Disagree a little	Agree a little	Agree a little	Agree strongly	Neutral: no opinion	Almost never	Very often	Fairly often	Almost never	Not at all
3/5/2021 8:08	3/5/2021 8:25	IP Address	100	1002	TRUE	3/5/2021 8:25	R_77YB8KlQL6HBACB	anonymous	EN	Yes, I agree to participate in this study.	73	Colorado	Female	Master's/Doctoral Degree	Suburban	Married	2	No	Not working (retired)	A lot	A lot		No	No					Agree a little	Agree strongly	Disagree a little	Agree a little	Agree strongly	Agree strongly	Neutral: no opinion	Agree strongly	Disagree a little	Agree a little	Agree a little	Agree a little	Agree a little	Agree strongly	Agree a little	Agree strongly	Fairly often	Fairly often	Sometimes	Almost never	Several days
3/5/2021 8:40	3/5/2021 8:46	IP Address	100	333	TRUE	3/5/2021 8:46	R_1qh5jFOTs9a32pA	anonymous	EN	Yes, I agree to participate in this study.	74	Colorado	Female	Master's/Doctoral Degree	Rural	Married	2	Yes	Working (self-employed)	A lot	A moderate amount		No	No					Neutral: no opinion	Agree strongly	Agree a little	Disagree a little	Agree strongly	Agree a little	Agree a little	Agree strongly	Disagree strongly	Disagree a little	Disagree strongly	Agree a little	Agree strongly	Agree a little	Agree strongly	Agree a little	Sometimes	Fairly often	Sometimes	Sometimes	Several days
3/5/2021 8:41	3/5/2021 8:53	IP Address	100	735	TRUE	3/5/2021 8:53	R_3nufipMJ7VFaPBG	anonymous	EN	Yes, I agree to participate in this study.	79	Colorado	Male	Bachelor's Degree	Suburban	Married	2	No	Not working (retired)	A moderate amount	A moderate amount		Yes	Yes	Both	Moderate	Hearing Aid	> 5 years	Agree a little	Agree a little	Disagree strongly	Agree a little	Agree a little	Agree a little	Neutral: no opinion	Agree strongly	Neutral: no opinion	Neutral: no opinion	Disagree strongly	Agree a little	Neutral: no opinion	Agree strongly	Agree strongly	Agree strongly	Almost never	Fairly often	Fairly often	Never	Not at all
3/5/2021 8:55	3/5/2021 9:04	IP Address	100	552	TRUE	3/5/2021 9:04	R_1plDHhhk5In2q1P	anonymous	EN	Yes, I agree to participate in this study.	79	Colorado	Female	Master's/Doctoral Degree	Rural	Living with a Partner	2	No	Not working (retired)	A moderate amount	A little		Sometimes	Maybe					Agree a little	Agree strongly	Disagree strongly	Agree strongly	Agree strongly	Neutral: no opinion	Disagree strongly	Agree strongly	Disagree strongly	Agree a little	Disagree strongly	Agree strongly	Agree strongly	Agree strongly	Agree strongly	Agree a little	Sometimes	Fairly often	Sometimes	Sometimes	Several days
3/5/2021 9:11	3/5/2021 9:16	IP Address	100	307	TRUE	3/5/2021 9:16	R_1QaruISPFHHtwwK	anonymous	EN	Yes, I agree to participate in this study.	46	Colorado	Female	Bachelor's Degree	Rural	Married	4	Yes	Working (remotely),Working (in person)	A little	A little		No	No					Agree a little	Neutral: no opinion	Disagree strongly	Agree a little	Agree a little	Neutral: no opinion	Neutral: no opinion	Agree strongly	Neutral: no opinion	Agree a little	Neutral: no opinion	Neutral: no opinion	Agree a little	Agree strongly	Neutral: no opinion	Disagree a little	Almost never	Fairly often	Sometimes	Sometimes	Not at all
3/5/2021 9:06	3/5/2021 9:18	IP Address	100	700	TRUE	3/5/2021 9:18	R_30jZcHp9JzXtmFM	anonymous	EN	Yes, I agree to participate in this study.	30	Colorado	Female	Bachelor's Degree	Suburban	Living with a Roommate	6	Yes	Working (in person)	A little	A little		No	No					Disagree strongly	Agree strongly	Agree a little	Disagree a little	Agree strongly	Disagree a little	Disagree strongly	Agree strongly	Disagree strongly	Disagree a little	Disagree a little	Agree strongly	Agree strongly	Agree strongly	Agree a little	Agree a little	Almost never	Fairly often	Very often	Never	Not at all
3/5/2021 9:36	3/5/2021 9:43	IP Address	100	437	TRUE	3/5/2021 9:43	R_1exUQ6QLsoqT4UP	anonymous	EN	Yes, I agree to participate in this study.	23	Colorado	Female	Some College Coursework Completed	Rural	Married	2	Yes	Working (in person)	A moderate amount	A lot		Sometimes	Maybe					Agree strongly	Agree strongly	Agree a little	Agree strongly	Agree strongly	Disagree strongly	Disagree strongly	Agree strongly	Agree a little	Agree a little	Disagree a little	Agree a little	Agree a little	Agree a little	Disagree a little	Disagree a little	Fairly often	Sometimes	Sometimes	Very often	Nearly every day
3/5/2021 9:39	3/5/2021 9:43	IP Address	100	267	TRUE	3/5/2021 9:43	R_2bNx7zUKQe3dXE2	anonymous	EN	Yes, I agree to participate in this study.	37	Colorado	Female	Bachelor's Degree	Suburban	Married	3	Yes	Working (in person)	A little	A moderate amount		No	No					Agree a little	Agree strongly	Agree strongly	Neutral: no opinion	Disagree a little	Disagree a little	Disagree strongly	Agree strongly	Disagree a little	Disagree a little	Neutral: no opinion	Agree a little	Agree strongly	Agree strongly	Agree strongly	Agree a little	Sometimes	Fairly often	Fairly often	Almost never	Not at all
3/5/2021 9:49	3/5/2021 10:00	IP Address	100	684	TRUE	3/5/2021 10:00	R_2YrZXVaBcwDQ05g	anonymous	EN	Yes, I agree to participate in this study.	74	Colorado	Male	Bachelor's Degree	Rural	Married	2	No	Not working (retired)	A moderate amount	Not at all		No	No					Agree a little	Agree strongly	Disagree a little	Disagree strongly	Agree strongly	Agree a little	Disagree strongly	Agree strongly	Neutral: no opinion	Disagree strongly	Disagree a little	Neutral: no opinion	Agree strongly	Agree strongly	Agree strongly	Agree a little	Almost never	Almost never	Fairly often	Never	Not at all
3/5/2021 10:03	3/5/2021 10:12	IP Address	100	562	TRUE	3/5/2021 10:12	R_1ieXNJwpr8o9GgP	anonymous	EN	Yes, I agree to participate in this study.	85	Colorado	Male	Master's/Doctoral Degree	Suburban	Married	2	Yes	Not working (retired)	A lot	A little		No	No					Agree a little	Agree strongly	Disagree a little	Agree strongly	Agree strongly	Agree a little	Neutral: no opinion	Agree strongly	Agree a little	Agree a little	Disagree a little	Agree a little	Agree strongly	Agree strongly	Agree strongly	Agree strongly	Sometimes	Fairly often	Fairly often	Never	Several days
3/5/2021 10:30	3/5/2021 10:37	IP Address	100	427	TRUE	3/5/2021 10:37	R_2yjBK2hqWVkgWS6	anonymous	EN	Yes, I agree to participate in this study.	75	Colorado	Male	Master's/Doctoral Degree	Suburban	Married	2	No	Not working (retired)	A little	A little		Yes	Yes	Both	Mild	Hearing Aid	< 5 years	Disagree a little	Agree a little	Disagree strongly	Disagree a little	Disagree a little	Agree a little	Agree a little	Agree strongly	Disagree a little	Disagree strongly	Agree strongly	Agree a little	Agree a little	Agree strongly	Agree a little	Agree a little	Never	Very often	Very often	Never	Not at all
3/5/2021 8:36	3/5/2021 11:00	IP Address	100	8602	TRUE	3/5/2021 11:00	R_qEkFFW3A8BmRKQ9	anonymous	EN	Yes, I agree to participate in this study.	78	Colorado	Female	Some College Coursework Completed	Suburban	Married	2	No	Not working (retired)	A little	A little		No	Maybe					Agree strongly	Agree strongly	Agree strongly	Disagree a little	Neutral: no opinion	Disagree strongly	Agree strongly	Agree strongly	Agree strongly	Disagree strongly	Disagree strongly	Agree a little	Agree strongly	Agree a little	Agree strongly	Agree strongly	Sometimes	Very often	Very often	Almost never	Several days
3/5/2021 10:48	3/5/2021 11:03	IP Address	100	937	TRUE	3/5/2021 11:03	R_3017vPaYrPjodpg	anonymous	EN	Yes, I agree to participate in this study.	35	Missouri	Female	Master's/Doctoral Degree	Urban	Married	3	No	Working (remotely)	A moderate amount	A moderate amount		No	No					Disagree strongly	Agree strongly	Disagree a little	Agree a little	Agree a little	Agree a little	Disagree a little	Agree strongly	Disagree a little	Neutral: no opinion	Neutral: no opinion	Neutral: no opinion	Disagree a little	Agree strongly	Agree a little	Disagree a little	Sometimes	Fairly often	Sometimes	Almost never	Not at all
3/5/2021 11:06	3/5/2021 11:10	IP Address	100	276	TRUE	3/5/2021 11:10	R_ZEN1X2CW2bMX6xj	anonymous	EN	Yes, I agree to participate in this study.	71	Florida	Female	Master's/Doctoral Degree	Urban	Divorced	1	Yes	Not working (retired)	A little	A little		No	No					Disagree strongly	Agree strongly	Agree a little	Agree a little	Neutral: no opinion	Agree strongly	Disagree strongly	Agree strongly	Neutral: no opinion	Disagree strongly	Disagree strongly	Agree strongly	Agree a little	Agree strongly	Agree strongly	Agree strongly	Almost never	Very often	Very often	Never	Not at all
3/5/2021 15:36	3/5/2021 15:44	IP Address	100	475	TRUE	3/5/2021 15:44	R_3Jx7QvRgcyGKRcQ	anonymous	EN	Yes, I agree to participate in this study.	63	Florida	Female	Master's/Doctoral Degree	Suburban	Widowed	2	Yes	Working (remotely)	A little	A little		Yes	No					Agree strongly	Agree a little	Disagree a little	Disagree a little	Agree strongly	Agree a little	Disagree strongly	Agree strongly	Disagree strongly	Disagree a little	Disagree strongly	Agree a little	Agree a little	Agree strongly	Agree strongly	Agree strongly	Sometimes	Fairly often	Fairly often	Sometimes	Several days
3/5/2021 16:04	3/5/2021 16:13	IP Address	100	518	TRUE	3/5/2021 16:13	R_vPl5YrEZNItl0VX	anonymous	EN	Yes, I agree to participate in this study.	75	Colorado	Female	Master's/Doctoral Degree	Rural	Married	2	Yes	Not working (retired)	A little	A little		No	No					Disagree a little	Agree strongly	Agree a little	Disagree strongly	Agree a little	Agree a little	Disagree strongly	Agree strongly	Agree a little	Disagree strongly	Disagree strongly	Agree a little	Agree strongly	Agree a little	Agree strongly	Agree strongly	Almost never	Very often	Very often	Never	Not at all
3/5/2021 16:09	3/5/2021 16:18	IP Address	100	555	TRUE	3/5/2021 16:18	R_0DOg7d2siN8FY3L	anonymous	EN	Yes, I agree to participate in this study.	85	Colorado	Female	Some College Coursework Completed	Suburban	Widowed	2	Yes	Not working (retired)	A moderate amount	A little		No	Yes	Both	Moderate	Hearing Aid	< 5 years	Agree a little	Agree strongly	Agree a little	Agree a little	Agree a little	Agree a little	Disagree a little	Agree strongly	Disagree a little	Disagree strongly	Disagree strongly	Agree a little	Agree a little	Agree a little	Agree a little	Agree a little	Almost never	Very often	Fairly often	Never	Not at all
3/5/2021 17:47	3/5/2021 17:56	IP Address	100	555	TRUE	3/5/2021 17:56	R_1qVy2Me3PJMFPbY	anonymous	EN	Yes, I agree to participate in this study.	66	Colorado	Female	Master's/Doctoral Degree	Suburban	Married	2	No	Not working (retired)	Not at all	A little		No	No					Agree strongly	Agree strongly	Disagree strongly	Agree a little	Agree a little	Disagree a little	Disagree strongly	Agree strongly	Agree a little	Disagree strongly	Agree a little	Agree strongly	Agree strongly	Agree strongly	Agree strongly	Agree a little	Sometimes	Very often	Very often	Almost never	Not at all
3/5/2021 18:11	3/5/2021 18:22	IP Address	100	643	TRUE	3/5/2021 18:22	R_2SfBvb9KlmfHluw	anonymous	EN	Yes, I agree to participate in this study.	72	Texas	Female	Some College Coursework Completed	Suburban	Married	2	No	Not working (retired)	A little	A lot		Sometimes	Yes	Both	Moderate	Hearing Aid	< 5 years	Agree a little	Neutral: no opinion	Disagree strongly	Agree a little	Agree a little	Neutral: no opinion	Disagree a little	Agree strongly	Agree a little	Disagree a little	Agree a little	Neutral: no opinion	Agree a little	Agree strongly	Agree strongly	Disagree a little	Almost never	Very often	Very often	Never	More than half the days
3/5/2021 20:43	3/5/2021 20:51	IP Address	100	505	TRUE	3/5/2021 20:51	R_1CduPOklKKPJhUK	anonymous	EN	Yes, I agree to participate in this study.	39	California	Female	Bachelor's Degree	Suburban	Married	3	No	Not working (other)	A little	Not at all		Yes	Yes	Left	Mild	None of the above	I have not used any hearing devices	Agree a little	Agree strongly	Agree a little	Agree a little	Agree strongly	Agree a little	Agree a little	Agree strongly	Agree a little	Agree a little	Disagree strongly	Agree a little	Agree strongly	Agree a little	Disagree a little	Agree strongly	Fairly often	Sometimes	Almost never	Sometimes	Several days
3/5/2021 23:56	3/6/2021 0:04	IP Address	100	466	TRUE	3/6/2021 0:04	R_331MR5gkZXIAnhw	anonymous	EN	Yes, I agree to participate in this study.	30	New York	Female	Bachelor's Degree	Urban	Married	4	Yes	Working (in person)	A lot	A great deal		Sometimes	Maybe					Agree a little	Agree strongly	Disagree a little	Disagree a little	Neutral: no opinion	Agree a little	Disagree a little	Agree strongly	Disagree a little	Disagree a little	Agree a little	Agree strongly	Agree a little	Agree a little	Agree a little	Neutral: no opinion	Sometimes	Fairly often	Sometimes	Almost never	Several days
3/6/2021 10:27	3/6/2021 10:40	IP Address	100	809	TRUE	3/6/2021 10:40	R_3EyhuAeHZG06k4n	anonymous	EN	Yes, I agree to participate in this study.	73	Colorado	Female	Master's/Doctoral Degree	Urban	Married	2	No	Working (self-employed)	A moderate amount	Not at all		No	No					Disagree a little	Agree strongly	Disagree a little	Agree a little	Agree strongly	Agree a little	Neutral: no opinion	Agree strongly	Agree strongly	Agree a little	Disagree a little	Disagree a little	Agree strongly	Agree strongly	Agree a little	Agree a little	Almost never	Very often	Very often	Never	Several days
3/6/2021 18:48	3/6/2021 18:53	IP Address	100	305	TRUE	3/6/2021 18:53	R_2aVJteww0er0O5Q	anonymous	EN	Yes, I agree to participate in this study.	51	Washington	Female	Bachelor's Degree	Suburban	Married	3	Yes	Working (remotely)	A little	A lot		No	No					Disagree strongly	Agree strongly	Disagree a little	Disagree strongly	Agree a little	Agree strongly	Disagree strongly	Agree strongly	Disagree strongly	Disagree strongly	Disagree strongly	Agree strongly	Disagree a little	Agree strongly	Agree strongly	Agree a little	Sometimes	Very often	Fairly often	Almost never	Not at all
3/6/2021 18:51	3/6/2021 18:56	IP Address	100	265	TRUE	3/6/2021 18:56	R_2y1p8PAX4CkW66k	anonymous	EN	Yes, I agree to participate in this study.	18	New York	Female	High School Diploma or Equivalent	Urban	Single	6	No	Not working (looking for work)	A little	A moderate amount		No	No					Agree strongly	Agree a little	Agree a little	Disagree strongly	Neutral: no opinion	Neutral: no opinion	Disagree strongly	Agree strongly	Disagree strongly	Disagree strongly	Neutral: no opinion	Disagree strongly	Agree a little	Agree strongly	Disagree strongly	Agree a little	Almost never	Sometimes	Almost never	Never	Not at all
3/6/2021 19:13	3/6/2021 19:21	IP Address	100	510	TRUE	3/6/2021 19:21	R_2VwsVurVwtnyW6Q	anonymous	EN	Yes, I agree to participate in this study.	78	Colorado	Male	Master's/Doctoral Degree	Suburban	Married	2	No	Not working (retired)	A moderate amount	Not at all		No	Yes	Both	Moderate	Hearing Aid	> 5 years	Agree a little	Agree strongly	Disagree strongly	Disagree strongly	Agree strongly	Agree strongly	Disagree a little	Agree strongly	Disagree strongly	Disagree strongly	Disagree strongly	Agree strongly	Agree strongly	Agree strongly	Agree strongly	Agree strongly	Never	Very often	Very often	Never	Not at all
3/6/2021 19:23	3/6/2021 19:29	IP Address	100	344	TRUE	3/6/2021 19:29	R_1hxRwZ4u2OcKFwu	anonymous	EN	Yes, I agree to participate in this study.	33	Colorado	Female	Bachelor's Degree	Suburban	Married	3	Yes	Working (in person)	A moderate amount	A lot		No	No					Disagree a little	Agree a little	Disagree a little	Disagree a little	Agree a little	Agree strongly	Disagree a little	Agree strongly	Disagree a little	Disagree strongly	Disagree strongly	Agree strongly	Agree a little	Agree strongly	Agree strongly	Agree strongly	Sometimes	Fairly often	Fairly often	Almost never	Not at all
3/6/2021 21:31	3/6/2021 21:40	IP Address	100	555	TRUE	3/6/2021 21:40	R_2dMaq1XUeqsukBU	anonymous	EN	Yes, I agree to participate in this study.	39	Colorado	Female	Master's/Doctoral Degree	Suburban	Divorced	3	Yes	Working (in person)	A little	A great deal		Sometimes	Yes	Both	Mild	Hearing Aid	> 5 years	Agree a little	Agree strongly	Disagree strongly	Agree a little	Disagree a little	Agree a little	Disagree strongly	Agree strongly	Agree a little	Agree a little	Disagree a little	Agree a little	Agree a little	Agree a little	Agree strongly	Disagree a little	Sometimes	Fairly often	Sometimes	Sometimes	More than half the days
3/6/2021 23:13	3/6/2021 23:22	IP Address	100	539	TRUE	3/6/2021 23:22	R_1QyL6M7ktzvVJrD	anonymous	EN	Yes, I agree to participate in this study.	60	Colorado	Female	Master's/Doctoral Degree	Urban	Single	1	Yes	Working (self-employed)	A moderate amount	A lot		Sometimes	No					Disagree a little	Agree strongly	Disagree a little	Disagree a little	Agree strongly	Agree a little	Disagree a little	Agree strongly	Agree a little	Disagree strongly	Disagree strongly	Agree a little	Agree strongly	Agree strongly	Agree strongly	Agree strongly	Almost never	Fairly often	Fairly often	Sometimes	Several days
3/7/2021 4:07	3/7/2021 4:15	IP Address	100	497	TRUE	3/7/2021 4:15	R_cGAMask4SgTv1ip	anonymous	EN	Yes, I agree to participate in this study.	67	Colorado	Female	Some College Coursework Completed	Suburban	Divorced	2	No	Working (in person)	A moderate amount	A lot		No	Yes	Both	Moderate	Hearing Aid	< 5 years	Agree a little	Agree a little	Agree a little	Disagree a little	Agree a little	Disagree a little	Disagree strongly	Agree strongly	Disagree a little	Disagree strongly	Disagree a little	Disagree a little	Agree strongly	Agree strongly	Agree strongly	Agree strongly	Sometimes	Fairly often	Sometimes	Almost never	Not at all
3/7/2021 6:39	3/7/2021 6:48	IP Address	100	572	TRUE	3/7/2021 6:48	R_1GVLL8gdukBjOJQ	anonymous	EN	Yes, I agree to participate in this study.	39	Texas	Female	Associate's Degree	Rural	Married	4	No	Not working (other)	A great deal	A great deal		Sometimes	Yes	Right	Severe	Hearing Aid	< 5 years	Neutral: no opinion	Agree strongly	Agree strongly	Agree strongly	Agree strongly	Agree a little	Disagree strongly	Agree strongly	Agree a little	Neutral: no opinion	Agree a little	Agree a little	Agree a little	Agree a little	Neutral: no opinion	Neutral: no opinion	Almost never	Sometimes	Sometimes	Sometimes	Several days
3/7/2021 14:41	3/7/2021 14:55	IP Address	100	825	TRUE	3/7/2021 14:55	R_1QMDT5hXZWwvbZA	anonymous	EN	Yes, I agree to participate in this study.	72	Colorado	Female	Master's/Doctoral Degree	Urban	Widowed	1	No	Not working (retired),Not working (disabled)	A great deal	A moderate amount		Sometimes	Yes	Both	Moderate	Hearing Aid	> 5 years	Disagree a little	Agree a little	Agree strongly	Agree a little	Agree strongly	Disagree strongly	Agree a little	Agree strongly	Agree strongly	Agree a little	Disagree strongly	Disagree a little	Agree a little	Agree a little	Disagree a little	Disagree a little	Very often	Almost never	Almost never	Fairly often	More than half the days
3/7/2021 17:56	3/7/2021 18:04	IP Address	100	451	TRUE	3/7/2021 18:04	R_ebAKLevIe1osjpn	anonymous	EN	Yes, I agree to participate in this study.	65	Texas	Male	Bachelor's Degree	Suburban	Married	2	No	Working (remotely)	A moderate amount	A little		No	No					Agree a little	Neutral: no opinion	Agree a little	Disagree a little	Disagree a little	Agree a little	Neutral: no opinion	Agree strongly	Agree a little	Disagree a little	Disagree strongly	Agree a little	Agree a little	Agree strongly	Agree a little	Agree strongly	Never	Very often	Very often	Never	Not at all
3/7/2021 19:25	3/7/2021 19:39	IP Address	100	811	TRUE	3/7/2021 19:39	R_271jLK7jluIxoXj	anonymous	EN	Yes, I agree to participate in this study.	34	Illinois	Male	Bachelor's Degree	Rural	Married	3	No	Working (in person)	A great deal	A great deal		Yes	Yes	Both	Moderate	Hearing Aid	< 5 years	Agree a little	Neutral: no opinion	Neutral: no opinion	Agree a little	Agree a little	Neutral: no opinion	Disagree strongly	Agree strongly	Disagree a little	Disagree a little	Disagree a little	Neutral: no opinion	Neutral: no opinion	Agree a little	Agree a little	Agree a little	Fairly often	Sometimes	Fairly often	Fairly often	More than half the days
3/7/2021 23:15	3/7/2021 23:37	IP Address	100	1297	TRUE	3/7/2021 23:37	R_3NyUAILzZjVgJWb	anonymous	EN	Yes, I agree to participate in this study.	33	Colorado	Female	Bachelor's Degree	Suburban	Living with a Partner	2	Yes	Working (remotely)	A little	A lot		No	No					Disagree a little	Agree strongly	Disagree a little	Agree a little	Agree strongly	Agree strongly	Agree a little	Agree strongly	Disagree a little	Disagree a little	Disagree a little	Agree strongly	Agree strongly	Agree strongly	Agree strongly	Agree strongly	Sometimes	Fairly often	Sometimes	Almost never	More than half the days
3/9/2021 9:51	3/9/2021 9:55	IP Address	100	245	TRUE	3/9/2021 9:55	R_z2cIWPdF1Fv1f2N	anonymous	EN	Yes, I agree to participate in this study.	26	Minnesota	Female	Master's/Doctoral Degree	Suburban	Living with a Partner	2	Yes	Working (in person)	A little	A lot		No	No					Agree strongly	Agree strongly	Disagree a little	Disagree a little	Disagree a little	Disagree strongly	Disagree strongly	Agree strongly	Agree a little	Disagree a little	Neutral: no opinion	Disagree a little	Agree a little	Agree strongly	Agree strongly	Neutral: no opinion	Sometimes	Sometimes	Sometimes	Almost never	Not at all
3/9/2021 10:29	3/9/2021 10:35	IP Address	100	360	TRUE	3/9/2021 10:35	R_SBnWXpjQvMi8oa5	anonymous	EN	Yes, I agree to participate in this study.	26	Michigan	Female	Master's/Doctoral Degree	Rural	Single	1	Yes	Working (in person)	A little	A great deal		Yes	No					Agree a little	Agree strongly	Agree strongly	Agree strongly	Disagree strongly	Disagree a little	Agree a little	Agree strongly	Agree strongly	Neutral: no opinion	Neutral: no opinion	Agree a little	Agree a little	Agree a little	Disagree a little	Agree a little	Fairly often	Sometimes	Fairly often	Fairly often	Nearly every day
3/9/2021 12:32	3/9/2021 12:45	IP Address	100	766	TRUE	3/9/2021 12:45	R_z8N06yk7n3MMM1j	anonymous	EN	Yes, I agree to participate in this study.	48	Florida	Female	Master's/Doctoral Degree	Suburban	Married	4	Yes	Working (remotely)	A moderate amount	A moderate amount		No	No					Agree strongly	Agree a little	Agree strongly	Agree a little	Agree a little	Disagree strongly	Disagree a little	Agree strongly	Agree strongly	Agree a little	Agree a little	Disagree a little	Agree a little	Agree strongly	Agree strongly	Disagree a little	Sometimes	Sometimes	Sometimes	Sometimes	More than half the days
3/10/2021 14:10	3/10/2021 14:29	IP Address	100	1130	TRUE	3/10/2021 14:29	R_3plmBjBjW8KV4LJ	anonymous	EN	Yes, I agree to participate in this study.	22	Colorado	Female	Bachelor's Degree	Suburban	Living with a Partner	2	Yes	Working (remotely),Student (remote)	A moderate amount	A great deal		Yes	No					Disagree strongly	Agree strongly	Agree a little	Agree a little	Agree a little	Agree strongly	Disagree strongly	Agree strongly	Disagree a little	Disagree strongly	Disagree a little	Agree strongly	Agree strongly	Agree strongly	Agree a little	Agree a little	Sometimes	Fairly often	Fairly often	Fairly often	More than half the days
3/10/2021 14:44	3/10/2021 14:49	IP Address	100	332	TRUE	3/10/2021 14:49	R_1CewLKlJOATb13v	anonymous	EN	Yes, I agree to participate in this study.	45	Colorado	Female	Master's/Doctoral Degree	Suburban	Divorced	1	No	Working (remotely)	A little	A little		No	No					Disagree a little	Agree strongly	Disagree strongly	Agree a little	Agree strongly	Agree strongly	Disagree strongly	Agree strongly	Agree a little	Agree a little	Agree a little	Agree strongly	Agree a little	Agree strongly	Disagree a little	Agree a little	Sometimes	Fairly often	Sometimes	Sometimes	Several days
3/10/2021 14:49	3/10/2021 14:55	IP Address	100	327	TRUE	3/10/2021 14:55	R_5q1uiDHfypbFsIh	anonymous	EN	Yes, I agree to participate in this study.	47	Colorado	Female	Bachelor's Degree	Suburban	Living with a Partner	3	No	Working (remotely)	A little	A little		Yes	No					Disagree a little	Neutral: no opinion	Disagree strongly	Disagree strongly	Disagree strongly	Neutral: no opinion	Disagree strongly	Agree strongly	Neutral: no opinion	Agree a little	Agree a little	Disagree a little	Neutral: no opinion	Agree strongly	Agree strongly	Agree strongly	Fairly often	Sometimes	Fairly often	Almost never	Not at all
3/10/2021 14:52	3/10/2021 14:57	IP Address	100	302	TRUE	3/10/2021 14:57	R_27lBwIseL5bY579	anonymous	EN	Yes, I agree to participate in this study.	54	Colorado	Female	Master's/Doctoral Degree	Urban	Married	3	Yes	Working (remotely)	A great deal	A moderate amount		No	No					Agree strongly	Agree strongly	Agree strongly	Agree strongly	Agree strongly	Disagree a little	Disagree strongly	Agree strongly	Agree a little	Agree strongly	Disagree strongly	Disagree a little	Agree a little	Agree strongly	Disagree a little	Agree a little	Fairly often	Sometimes	Sometimes	Fairly often	Nearly every day
3/10/2021 14:52	3/10/2021 14:58	IP Address	100	352	TRUE	3/10/2021 14:58	R_3gUi8QGK7N08D19	anonymous	EN	Yes, I agree to participate in this study.	38	Colorado	Female	Master's/Doctoral Degree	Suburban	Married	2	Yes	Working (remotely)	A lot	A lot		No	No					Agree strongly	Agree strongly	Neutral: no opinion	Agree strongly	Agree strongly	Disagree a little	Agree a little	Agree strongly	Disagree a little	Agree a little	Disagree strongly	Neutral: no opinion	Agree a little	Agree a little	Neutral: no opinion	Agree a little	Fairly often	Sometimes	Fairly often	Fairly often	Nearly every day
3/10/2021 14:47	3/10/2021 14:58	IP Address	100	674	TRUE	3/10/2021 14:58	R_1pXOUarZQJCT3GF	anonymous	EN	Yes, I agree to participate in this study.	56	Colorado	Female	Bachelor's Degree	Suburban	Married	2	No	Working (remotely)	A moderate amount	A little		No	No					Agree a little	Neutral: no opinion	Disagree a little	Agree a little	Neutral: no opinion	Agree a little	Disagree a little	Agree strongly	Agree a little	Neutral: no opinion	Disagree a little	Disagree a little	Neutral: no opinion	Agree strongly	Neutral: no opinion	Agree a little	Sometimes	Sometimes	Sometimes	Sometimes	Several days
3/10/2021 14:52	3/10/2021 14:59	IP Address	100	457	TRUE	3/10/2021 14:59	R_3fI8BBAEVZPNwLy	anonymous	EN	Yes, I agree to participate in this study.	32	Colorado	Female	Bachelor's Degree	Suburban	Married	2	Yes	Working (remotely),Student (remote)	A little	Not at all		Sometimes	No					Agree strongly	Agree strongly	Disagree strongly	Agree strongly	Agree a little	Disagree a little	Agree a little	Agree strongly	Agree a little	Agree a little	Disagree a little	Disagree a little	Agree a little	Agree strongly	Disagree a little	Agree a little	Fairly often	Fairly often	Sometimes	Sometimes	Several days
3/10/2021 15:02	3/10/2021 15:16	IP Address	100	856	TRUE	3/10/2021 15:16	R_1d13SOyPkvvyXNH	anonymous	EN	Yes, I agree to participate in this study.	37	Colorado	Female	Master's/Doctoral Degree	Suburban	Married	2	Yes	Working (remotely)	A moderate amount	A little		No	No					Agree strongly	Disagree a little	Disagree a little	Agree a little	Agree a little	Agree a little	Disagree a little	Agree strongly	Disagree a little	Disagree a little	Disagree a little	Disagree a little	Agree a little	Agree a little	Disagree a little	Agree a little	Sometimes	Fairly often	Sometimes	Sometimes	Several days
3/10/2021 15:07	3/10/2021 15:23	IP Address	100	919	TRUE	3/10/2021 15:23	R_10wL4s77uKTuB48	anonymous	EN	Yes, I agree to participate in this study.	28	Maine	Female	Bachelor's Degree	Urban	Single	2	Yes	Working (remotely)	A great deal	A great deal		No	No					Disagree strongly	Agree a little	Disagree strongly	Agree a little	Agree a little	Agree strongly	Agree a little	Agree strongly	Disagree a little	Agree a little	Agree a little	Agree strongly	Agree a little	Agree strongly	Agree a little	Agree strongly	Sometimes	Sometimes	Sometimes	Sometimes	Several days
3/10/2021 15:24	3/10/2021 15:28	IP Address	100	261	TRUE	3/10/2021 15:28	R_12amjiPxHFCHnxs	anonymous	EN	Yes, I agree to participate in this study.	57	New Jersey	Female	Master's/Doctoral Degree	Suburban	Divorced	3	Yes	Working (remotely),Working (in person),Working (self-employed)	A great deal	A lot		Sometimes	Yes	Both	Moderate	Hearing Aid	> 5 years	Disagree a little	Agree strongly	Neutral: no opinion	Disagree a little	Agree strongly	Agree a little	Disagree a little	Agree strongly	Neutral: no opinion	Disagree a little	Disagree strongly	Agree a little	Agree strongly	Agree strongly	Agree strongly	Agree a little	Almost never	Fairly often	Fairly often	Almost never	Not at all
3/10/2021 15:22	3/10/2021 15:32	IP Address	100	568	TRUE	3/10/2021 15:32	R_31YFRhGUvf45Yts	anonymous	EN	Yes, I agree to participate in this study.	39	Colorado	Female	Master's/Doctoral Degree	Rural	Living with a Partner	4	No	Working (remotely)	A great deal	A lot		No	Maybe					Disagree a little	Agree strongly	Neutral: no opinion	Agree strongly	Disagree a little	Neutral: no opinion	Neutral: no opinion	Agree strongly	Agree strongly	Agree a little	Disagree strongly	Neutral: no opinion	Agree strongly	Agree a little	Neutral: no opinion	Neutral: no opinion	Fairly often	Almost never	Sometimes	Sometimes	More than half the days
3/10/2021 15:28	3/10/2021 15:33	IP Address	100	324	TRUE	3/10/2021 15:33	R_2RR2WrxljmtMmtl	anonymous	EN	Yes, I agree to participate in this study.	62	Colorado	Female	Master's/Doctoral Degree	Suburban	Living with a Partner	2	No	Working (remotely)	A little	A little		No	No					Agree strongly	Agree a little	Disagree strongly	Agree a little	Agree strongly	Agree a little	Disagree strongly	Agree strongly	Disagree a little	Neutral: no opinion	Disagree strongly	Disagree strongly	Agree a little	Agree strongly	Agree a little	Agree strongly	Fairly often	Sometimes	Sometimes	Sometimes	Several days
3/10/2021 15:52	3/10/2021 15:58	IP Address	100	355	TRUE	3/10/2021 15:58	R_3kHRFfC3lnXqDyD	anonymous	EN	Yes, I agree to participate in this study.	40	Colorado	Female	Master's/Doctoral Degree	Suburban	Living with a Partner	3	Yes	Working (remotely)	A little	A moderate amount		No	No					Agree a little	Agree strongly	Disagree a little	Agree a little	Disagree a little	Agree a little	Agree a little	Agree strongly	Disagree strongly	Agree a little	Agree a little	Agree strongly	Agree a little	Agree a little	Disagree a little	Disagree strongly	Never	Sometimes	Fairly often	Never	Several days
3/10/2021 15:59	3/10/2021 16:11	IP Address	100	704	TRUE	3/10/2021 16:11	R_2tzl7dxsGCHpTHj	anonymous	EN	Yes, I agree to participate in this study.	56	Colorado	Female	Bachelor's Degree	Suburban	Married,Living with a Partner	3	No	Working (remotely),Working (in person)	A moderate amount	A little		Sometimes	No					Agree a little	Agree a little	Disagree a little	Disagree a little	Agree a little	Disagree a little	Disagree a little	Agree strongly	Agree a little	Disagree strongly	Disagree a little	Agree a little	Agree strongly	Agree a little	Agree a little	Disagree a little	Sometimes	Fairly often	Sometimes	Never	Several days
3/10/2021 16:11	3/10/2021 16:16	IP Address	100	293	TRUE	3/10/2021 16:16	R_3kiU1Tz1cwvqeTG	anonymous	EN	Yes, I agree to participate in this study.	30	Colorado	Female	Master's/Doctoral Degree	Suburban	Married	5	Yes	Working (remotely)	A moderate amount	A little		No	Maybe					Agree strongly	Agree a little	Disagree strongly	Agree a little	Agree a little	Disagree a little	Disagree a little	Agree strongly	Disagree strongly	Disagree a little	Disagree strongly	Agree a little	Agree a little	Agree strongly	Neutral: no opinion	Neutral: no opinion	Very often	Very often	Sometimes	Almost never	Several days
3/10/2021 15:42	3/10/2021 16:36	IP Address	100	3247	TRUE	3/10/2021 16:36	R_3Gk8jkg9Cyui7PF	anonymous	EN	Yes, I agree to participate in this study.	65	Colorado	Male	Bachelor's Degree	Rural	Married	2	Yes	Working (remotely)	A moderate amount	Not at all		Sometimes	Yes	Both	Moderate	Hearing Aid	< 5 years	Agree strongly	Agree strongly	Agree a little	Disagree a little	Agree a little	Agree a little	Agree a little	Agree strongly	Neutral: no opinion	Disagree a little	Disagree a little	Neutral: no opinion	Agree a little	Agree strongly	Agree a little	Agree a little	Sometimes	Fairly often	Sometimes	Almost never	Not at all
3/10/2021 16:35	3/10/2021 16:42	IP Address	100	410	TRUE	3/10/2021 16:42	R_cvj2n6nmAwiI2nn	anonymous	EN	Yes, I agree to participate in this study.	37	Colorado	Other	Master's/Doctoral Degree	Suburban	Married	3	Yes	Working (remotely),Working (in person)	A lot	A great deal		No	No					Agree a little	Agree strongly	Agree a little	Agree strongly	Agree strongly	Disagree a little	Disagree strongly	Agree strongly	Agree a little	Agree a little	Disagree strongly	Disagree a little	Agree strongly	Agree a little	Disagree strongly	Agree strongly	Fairly often	Sometimes	Sometimes	Almost never	Nearly every day
3/10/2021 18:16	3/10/2021 18:20	IP Address	100	245	TRUE	3/10/2021 18:20	R_3p5PnRSGbXqn1kv	anonymous	EN	Yes, I agree to participate in this study.	46	Colorado	Female	Master's/Doctoral Degree	Suburban	Married	4	Yes	Working (in person)	A great deal	A moderate amount		No	No					Agree strongly	Agree strongly	Disagree a little	Agree strongly	Agree strongly	Agree a little	Disagree strongly	Agree strongly	Disagree a little	Agree strongly	Disagree strongly	Agree a little	Neutral: no opinion	Agree strongly	Disagree a little	Agree a little	Very often	Sometimes	Almost never	Very often	Nearly every day
3/10/2021 19:55	3/10/2021 20:00	IP Address	100	299	TRUE	3/10/2021 20:00	R_UcoSErMjYZJVSUx	anonymous	EN	Yes, I agree to participate in this study.	37	California	Female	Bachelor's Degree	Suburban	Married	6	Yes	Working (remotely)	A lot	A moderate amount		Sometimes	No					Agree strongly	Agree strongly	Neutral: no opinion	Agree strongly	Agree a little	Disagree a little	Disagree strongly	Agree strongly	Agree strongly	Agree a little	Disagree strongly	Disagree a little	Neutral: no opinion	Neutral: no opinion	Disagree a little	Agree a little	Fairly often	Sometimes	Sometimes	Fairly often	Nearly every day
3/10/2021 20:14	3/10/2021 20:23	IP Address	100	543	TRUE	3/10/2021 20:23	R_2D17fbBx8KtlQ2f	anonymous	EN	Yes, I agree to participate in this study.	44	California	Male	Master's/Doctoral Degree	Suburban	Living with a Roommate	3	No	Working (remotely)	Not at all	A moderate amount		Sometimes	Yes	Both	Mild	None of the above	I have not used any hearing devices	Agree strongly	Disagree strongly	Disagree a little	Disagree strongly	Agree strongly	Agree strongly	Disagree strongly	Agree strongly	Disagree a little	Disagree strongly	Agree strongly	Agree strongly	Disagree strongly	Agree strongly	Agree strongly	Agree a little	Never	Very often	Fairly often	Never	Not at all
3/10/2021 20:24	3/10/2021 20:29	IP Address	100	276	TRUE	3/10/2021 20:29	R_3lGIzw8LO43dR3H	anonymous	EN	Yes, I agree to participate in this study.	40	California	Female	Master's/Doctoral Degree	Suburban	Single	6	Yes	Working (remotely)	A little	A great deal		No	No					Agree strongly	Agree a little	Disagree a little	Agree a little	Agree a little	Agree a little	Agree a little	Agree strongly	Agree a little	Agree a little	Disagree a little	Disagree a little	Neutral: no opinion	Agree a little	Agree a little	Neutral: no opinion	Fairly often	Sometimes	Sometimes	Fairly often	More than half the days
3/10/2021 21:17	3/10/2021 21:21	IP Address	100	277	TRUE	3/10/2021 21:22	R_12DS4apb1hmkbzZ	anonymous	EN	Yes, I agree to participate in this study.	30	California	Female	Bachelor's Degree	Suburban	Single,Living with a Roommate	6	Yes	Working (remotely)	A lot	A moderate amount		Sometimes	No					Disagree strongly	Agree strongly	Neutral: no opinion	Agree a little	Agree strongly	Agree strongly	Disagree a little	Agree strongly	Disagree a little	Disagree a little	Disagree strongly	Agree strongly	Agree strongly	Agree a little	Agree a little	Agree strongly	Sometimes	Fairly often	Fairly often	Sometimes	Several days
3/10/2021 21:43	3/10/2021 21:51	IP Address	100	498	TRUE	3/10/2021 21:51	R_e3z5L8pc9cElqCZ	anonymous	EN	Yes, I agree to participate in this study.	80	Arizona	Female	Some College Coursework Completed	Suburban	Married	2	Yes	Not working (retired)	A moderate amount	A little		No	No					Agree strongly	Agree strongly	Disagree a little	Disagree a little	Agree strongly	Disagree a little	Disagree strongly	Agree strongly	Agree a little	Disagree strongly	Neutral: no opinion	Agree strongly	Agree strongly	Agree strongly	Agree strongly	Agree a little	Almost never	Very often	Very often	Never	Not at all
3/11/2021 7:39	3/11/2021 7:48	IP Address	100	539	TRUE	3/11/2021 7:48	R_29n6wXl9NCgIFAm	anonymous	EN	Yes, I agree to participate in this study.	20	Alabama	Male	Bachelor's Degree	Suburban	Living with a Roommate	2	Yes	Prefer not to answer	A lot	A lot		Yes	No					Agree a little	Agree strongly	Disagree strongly	Neutral: no opinion	Agree strongly	Agree a little	Disagree strongly	Agree strongly	Disagree a little	Neutral: no opinion	Neutral: no opinion	Agree strongly	Agree strongly	Agree strongly	Neutral: no opinion	Agree strongly	Fairly often	Sometimes	Fairly often	Sometimes	Several days
3/11/2021 7:49	3/11/2021 7:56	IP Address	100	429	TRUE	3/11/2021 7:56	R_A0eYGQYwowuu9yx	anonymous	EN	Yes, I agree to participate in this study.	39	California	Female	Master's/Doctoral Degree	Suburban	Living with a Roommate	6	Yes	Working (remotely)	Not at all	A little		No	No					Disagree a little	Agree strongly	Disagree a little	Disagree strongly	Neutral: no opinion	Agree a little	Disagree strongly	Agree strongly	Disagree a little	Disagree a little	Disagree a little	Agree a little	Agree strongly	Agree a little	Agree a little	Agree strongly	Almost never	Very often	Very often	Almost never	Not at all
3/11/2021 9:21	3/11/2021 9:25	IP Address	100	267	TRUE	3/11/2021 9:25	R_24uWHEsJBidxq4f	anonymous	EN	Yes, I agree to participate in this study.	23	Indiana	Female	Bachelor's Degree	Suburban	Single	3	Yes	Student (remote)	A lot	A lot		No	No					Agree a little	Agree strongly	Disagree a little	Agree a little	Neutral: no opinion	Agree a little	Disagree a little	Agree strongly	Disagree a little	Disagree a little	Disagree a little	Agree a little	Agree a little	Agree strongly	Agree a little	Agree a little	Sometimes	Fairly often	Fairly often	Sometimes	Several days
3/11/2021 9:23	3/11/2021 9:28	IP Address	100	271	TRUE	3/11/2021 9:28	R_6u2xiAZtjueErN7	anonymous	EN	Yes, I agree to participate in this study.	20	Colorado	Male	Some College Coursework Completed	Suburban	Single	More than 6	No	Student (remote)	A little	A moderate amount		No	No					Disagree a little	Neutral: no opinion	Disagree a little	Agree strongly	Neutral: no opinion	Agree a little	Disagree a little	Agree strongly	Agree a little	Agree a little	Neutral: no opinion	Disagree a little	Disagree strongly	Agree a little	Agree a little	Agree a little	Fairly often	Fairly often	Almost never	Very often	Nearly every day
3/11/2021 10:59	3/11/2021 11:04	IP Address	100	294	TRUE	3/11/2021 11:04	R_2CsoAgwwqyK1Y7u	anonymous	EN	Yes, I agree to participate in this study.	20	Colorado	Female	Some College Coursework Completed	Suburban	Living with a Roommate	3	Yes	Not working (temporary layoff from a job),Student (remote)	A little	A great deal		Sometimes	No					Agree a little	Agree a little	Disagree strongly	Agree strongly	Neutral: no opinion	Agree a little	Agree a little	Agree strongly	Agree strongly	Agree strongly	Disagree strongly	Disagree strongly	Agree a little	Agree strongly	Agree strongly	Agree strongly	Very often	Sometimes	Never	Fairly often	Nearly every day
3/11/2021 11:09	3/11/2021 11:40	IP Address	100	1879	TRUE	3/11/2021 11:40	R_3O91yqTuRJGNvud	anonymous	EN	Yes, I agree to participate in this study.	35	California	Male	Master's/Doctoral Degree	Suburban	Married	2	Yes	Working (in person)	A moderate amount	A moderate amount		No	No					Agree a little	Agree strongly	Disagree a little	Neutral: no opinion	Disagree a little	Agree a little	Agree a little	Agree strongly	Agree a little	Agree a little	Disagree strongly	Disagree strongly	Disagree strongly	Agree strongly	Neutral: no opinion	Disagree a little	Fairly often	Sometimes	Sometimes	Fairly often	Nearly every day
3/11/2021 12:14	3/11/2021 12:19	IP Address	100	263	TRUE	3/11/2021 12:19	R_25XFtP5NkNweGzg	anonymous	EN	Yes, I agree to participate in this study.	20	Colorado	Female	Some College Coursework Completed	Suburban	Single,Living with a Roommate	5	No	Working (in person),Student (remote)	A little	A great deal		No	No					Agree a little	Neutral: no opinion	Neutral: no opinion	Agree strongly	Agree strongly	Agree strongly	Agree strongly	Agree strongly	Agree a little	Agree strongly	Neutral: no opinion	Disagree strongly	Disagree strongly	Agree strongly	Disagree strongly	Disagree a little	Very often	Never	Almost never	Very often	Nearly every day
3/11/2021 12:26	3/11/2021 12:31	IP Address	100	279	TRUE	3/11/2021 12:31	R_2BzdR3vCapBryYy	anonymous	EN	Yes, I agree to participate in this study.	29	Colorado	Female	Bachelor's Degree	Suburban	Living with a Roommate	4	No	Working (remotely)	A little	Not at all		No	No					Neutral: no opinion	Disagree a little	Disagree a little	Disagree a little	Neutral: no opinion	Agree a little	Agree a little	Agree strongly	Agree a little	Agree a little	Disagree strongly	Neutral: no opinion	Disagree strongly	Agree strongly	Neutral: no opinion	Neutral: no opinion	Very often	Sometimes	Almost never	Fairly often	More than half the days
3/12/2021 12:15	3/12/2021 12:22	IP Address	100	392	TRUE	3/12/2021 12:22	R_wZBEjXvlkXDw63f	anonymous	EN	Yes, I agree to participate in this study.	35	Colorado	Female	Master's/Doctoral Degree	Urban	Married	3	No	Working (remotely)	A moderate amount	A lot		No	No					Disagree strongly	Agree strongly	Agree a little	Agree strongly	Disagree a little	Agree a little	Disagree a little	Agree strongly	Agree a little	Disagree a little	Disagree strongly	Agree strongly	Agree a little	Agree a little	Agree a little	Agree a little	Fairly often	Sometimes	Fairly often	Sometimes	Nearly every day
3/13/2021 16:13	3/13/2021 16:22	IP Address	100	538	TRUE	3/13/2021 16:22	R_SWbArVOjqJFKGu5	anonymous	EN	Yes, I agree to participate in this study.	69	Minnesota	Female	Master's/Doctoral Degree	Urban	Married	2	Yes	Not working (retired)	A moderate amount	A moderate amount		Yes	Yes	Left	Moderate	None of the above	I have not used any hearing devices	Agree a little	Disagree a little	Agree strongly	Disagree strongly	Agree strongly	Agree strongly	Disagree strongly	Agree strongly	Agree a little	Disagree strongly	Neutral: no opinion	Agree strongly	Agree strongly	Agree strongly	Agree strongly	Agree strongly	Sometimes	Almost never	Sometimes	Almost never	Not at all
3/14/2021 16:19	3/14/2021 16:27	IP Address	100	516	TRUE	3/14/2021 16:27	R_2uxLa1niLNXIeiP	anonymous	EN	Yes, I agree to participate in this study.	30	Nebraska	Female	Associate's Degree	Suburban	Living with a Partner	2	Yes	Not working (looking for work)	A moderate amount	Not at all		Sometimes	No					Disagree strongly	Agree strongly	Disagree strongly	Agree strongly	Neutral: no opinion	Agree a little	Disagree strongly	Agree strongly	Disagree strongly	Agree a little	Neutral: no opinion	Disagree a little	Disagree a little	Agree strongly	Agree strongly	Agree strongly	Very often	Very often	Almost never	Sometimes	Nearly every day
3/15/2021 5:43	3/15/2021 6:06	IP Address	100	1359	TRUE	3/15/2021 6:06	R_1fk3mAXBcPdXjGm	anonymous	EN	Yes, I agree to participate in this study.	40	Colorado	Male	Technical Degree	Urban	Married	4	Yes	Working (in person)	A great deal	A moderate amount		Sometimes	Yes	Left	Moderate	None of the above	I have not used any hearing devices	Disagree a little	Disagree strongly	Disagree a little	Agree strongly	Agree a little	Agree strongly	Disagree a little	Agree strongly	Disagree strongly	Disagree strongly	Disagree strongly	Agree strongly	Agree strongly	Agree strongly	Agree strongly	Agree strongly	Never	Very often	Fairly often	Almost never	Not at all
3/15/2021 9:55	3/15/2021 10:00	IP Address	100	263	TRUE	3/15/2021 10:00	R_2Cp8d0v164UdXnl	anonymous	EN	Yes, I agree to participate in this study.	26	Colorado	Female	Master's/Doctoral Degree	Urban	Married,Living with a Partner	2	Yes	Working (in person)	Not at all	A great deal		No	No					Agree strongly	Agree strongly	Disagree a little	Agree strongly	Agree a little	Agree a little	Disagree strongly	Agree strongly	Disagree a little	Neutral: no opinion	Disagree a little	Agree a little	Agree a little	Agree strongly	Disagree a little	Agree a little	Sometimes	Fairly often	Very often	Almost never	Nearly every day
3/16/2021 14:22	3/16/2021 14:29	IP Address	100	407	TRUE	3/16/2021 14:29	R_27TkQbNpCHP0WS4	anonymous	EN	Yes, I agree to participate in this study.	76	Colorado	Male	Master's/Doctoral Degree	Urban	Married	2	No	Working (remotely)	A great deal	A moderate amount		No	No					Agree strongly	Agree strongly	Disagree strongly	Disagree a little	Agree a little	Neutral: no opinion	Disagree strongly	Agree strongly	Agree a little	Agree a little	Disagree strongly	Disagree a little	Neutral: no opinion	Agree strongly	Agree a little	Agree a little	Almost never	Fairly often	Fairly often	Almost never	Several days
3/17/2021 21:42	3/17/2021 21:46	IP Address	100	226	TRUE	3/17/2021 21:46	R_vvgJFIplLGyrJ61	anonymous	EN	Yes, I agree to participate in this study.	25	Colorado	Female	Master's/Doctoral Degree	Suburban	Single	4	Yes	Working (in person),Student (remote)	A great deal	A lot		No	Maybe					Agree a little	Agree strongly	Disagree strongly	Agree a little	Agree a little	Agree a little	Agree a little	Agree strongly	Agree a little	Disagree a little	Agree a little	Disagree a little	Agree a little	Agree a little	Disagree a little	Agree a little	Almost never	Very often	Fairly often	Almost never	Several days
3/18/2021 1:12	3/18/2021 1:29	IP Address	100	1039	TRUE	3/18/2021 1:29	R_pmeLHrL7zAlPE5z	anonymous	EN	Yes, I agree to participate in this study.	23	Pennsylvania	Male	Some College Coursework Completed	Suburban	Living with a Partner	4	No	Working (self-employed)	A moderate amount	A lot		Sometimes	Maybe					Agree a little	Agree strongly	Disagree a little	Disagree a little	Agree a little	Disagree a little	Disagree a little	Agree strongly	Agree a little	Disagree a little	Agree strongly	Agree a little	Neutral: no opinion	Agree a little	Agree a little	Agree strongly	Sometimes	Fairly often	Fairly often	Almost never	Several days
3/20/2021 5:46	3/20/2021 5:52	IP Address	100	354	TRUE	3/20/2021 5:52	R_vAD0YOUBENcADEB	anonymous	EN	Yes, I agree to participate in this study.	20	Arizona	Male	Technical Degree	Urban	Single	3	No	Student (remote)	A lot	A lot		Yes	Yes	Left	Moderate	Hearing Aid	< 5 years	Agree a little	Agree strongly	Disagree a little	Agree a little	Agree a little	Agree strongly	Disagree a little	Agree strongly	Agree a little	Agree a little	Disagree strongly	Agree a little	Agree strongly	Agree a little	Agree a little	Agree a little	Sometimes	Fairly often	Fairly often	Sometimes	Several days
3/21/2021 1:37	3/21/2021 1:42	IP Address	100	313	TRUE	3/21/2021 1:42	R_w4UmwK9IyW57C25	anonymous	EN	Yes, I agree to participate in this study.	32	Arizona	Female	Master's/Doctoral Degree	Urban	Married	More than 6	Yes	Working (in person)	A lot	A lot		No	No					Agree a little	Agree strongly	Disagree strongly	Neutral: no opinion	Agree strongly	Agree strongly	Disagree strongly	Agree strongly	Disagree strongly	Neutral: no opinion	Disagree strongly	Agree strongly	Agree strongly	Agree strongly	Agree strongly	Agree strongly	Never	Very often	Very often	Never	Not at all
3/22/2021 16:43	3/22/2021 16:49	IP Address	100	337	TRUE	3/22/2021 16:49	R_1kLns1IyCjKbu8P	anonymous	EN	Yes, I agree to participate in this study.	21	California	Female	Bachelor's Degree	Suburban	Single	3	Yes	Student (remote)	A moderate amount	A moderate amount		Yes	No					Agree a little	Agree strongly	Disagree strongly	Neutral: no opinion	Agree a little	Agree a little	Disagree strongly	Agree strongly	Disagree strongly	Disagree strongly	Disagree strongly	Agree strongly	Agree a little	Agree strongly	Agree a little	Agree a little	Sometimes	Very often	Sometimes	Almost never	Several days
3/26/2021 6:57	3/26/2021 7:04	IP Address	100	419	TRUE	3/26/2021 7:04	R_2P0Q3Ske1IA6EoR	anonymous	EN	Yes, I agree to participate in this study.	43	Minnesota	Female	Master's/Doctoral Degree	Urban	Living with a Partner	2	Yes	Working (remotely)	A moderate amount	A little		No	No					Disagree strongly	Agree strongly	Agree a little	Agree a little	Agree a little	Agree strongly	Disagree a little	Agree strongly	Agree strongly	Agree a little	Disagree a little	Agree a little	Agree strongly	Agree strongly	Agree a little	Disagree a little	Sometimes	Fairly often	Sometimes	Almost never	Several days
4/1/2021 13:08	4/1/2021 13:13	IP Address	100	316	TRUE	4/1/2021 13:13	R_DcMpro7jPvB83cd	anonymous	EN	Yes, I agree to participate in this study.	48	Minnesota	Female	Bachelor's Degree	Suburban	Married	3	Yes	Working (remotely)	A little	A lot	No	Yes	Yes	Both	Moderate	Hearing Aid	> 5 years	Agree strongly	Agree strongly	Disagree strongly	Agree a little	Agree strongly	Agree a little	Disagree a little	Agree strongly	Disagree strongly	Disagree a little	Neutral: no opinion	Disagree a little	Agree a little	Agree strongly	Agree strongly	Agree a little	Fairly often	Fairly often	Sometimes	Almost never	Several days
4/1/2021 13:04	4/1/2021 13:14	IP Address	100	585	TRUE	4/1/2021 13:14	R_3ESuwJN35kaiOvc	anonymous	EN	Yes, I agree to participate in this study.	51	Washington	Male	Master's/Doctoral Degree	Urban	Widowed,Single	1	No	Not working (other)	A moderate amount	Not at all	No	Yes	Yes	Right	Severe	Hearing Aid	< 5 years	Agree a little	Agree a little	Agree strongly	Neutral: no opinion	Agree strongly	Neutral: no opinion	Agree a little	Agree strongly	Agree a little	Agree a little	Disagree strongly	Neutral: no opinion	Agree strongly	Disagree a little	Disagree a little	Agree a little	Sometimes	Sometimes	Sometimes	Fairly often	Several days
4/1/2021 13:40	4/1/2021 13:45	IP Address	100	308	TRUE	4/1/2021 13:45	R_2SklrRsJiXO2QpW	anonymous	EN	Yes, I agree to participate in this study.	40	Oregon	Female	Master's/Doctoral Degree	Urban	Single	1	Yes	Working (remotely),Working (in person)	A moderate amount	A great deal	Yes	Sometimes	Yes	Both	Severe	Hearing Aid,Cochlear Implant	> 5 years	Agree a little	Agree strongly	Neutral: no opinion	Neutral: no opinion	Agree strongly	Neutral: no opinion	Disagree strongly	Agree strongly	Agree a little	Neutral: no opinion	Disagree strongly	Disagree a little	Agree strongly	Agree strongly	Agree a little	Agree strongly	Almost never	Fairly often	Fairly often	Never	Several days
4/1/2021 13:48	4/1/2021 13:53	IP Address	100	303	TRUE	4/1/2021 13:53	R_1i3aNKhhLcd9230	anonymous	EN	Yes, I agree to participate in this study.	25	Ohio	Female	Bachelor's Degree	Urban	Single	1	No	Student (in person)	A moderate amount	A great deal	Yes	No	Yes	Right	Severe	Hearing Aid	> 5 years	Agree strongly	Agree strongly	Disagree strongly	Agree strongly	Agree a little	Disagree a little	Disagree strongly	Agree strongly	Agree a little	Agree a little	Disagree strongly	Disagree a little	Agree a little	Agree strongly	Disagree a little	Agree a little	Sometimes	Sometimes	Fairly often	Sometimes	More than half the days
4/1/2021 13:53	4/1/2021 14:00	IP Address	100	462	TRUE	4/1/2021 14:00	R_0rB7CRSQ41gur8B	anonymous	EN	Yes, I agree to participate in this study.	22	Illinois	Female	Associate's Degree	Suburban	Single	4	Yes	Student (remote)	Not at all	A great deal	No	No	Yes	Both	Moderate,Severe	Hearing Aid	> 5 years	Agree strongly	Agree strongly	Disagree strongly	Agree a little	Agree strongly	Disagree a little	Disagree a little	Agree strongly	Agree a little	Neutral: no opinion	Disagree a little	Disagree a little	Agree a little	Agree strongly	Agree a little	Disagree a little	Sometimes	Sometimes	Fairly often	Sometimes	Several days
4/1/2021 13:57	4/1/2021 14:00	IP Address	100	196	TRUE	4/1/2021 14:00	R_2Ce5bAap7pNak23	anonymous	EN	Yes, I agree to participate in this study.	40	Maryland	Female	Master's/Doctoral Degree	Suburban	Married,Living with a Partner	2	No	Working (remotely),Student (remote)	A moderate amount	A great deal	Yes	No	Yes	Both	Moderate	Hearing Aid	> 5 years	Agree a little	Agree strongly	Agree strongly	Agree strongly	Disagree a little	Disagree a little	Disagree strongly	Agree strongly	Agree strongly	Neutral: no opinion	Agree a little	Disagree a little	Agree strongly	Agree a little	Disagree a little	Neutral: no opinion	Fairly often	Sometimes	Almost never	Sometimes	More than half the days
4/1/2021 13:57	4/1/2021 14:02	IP Address	100	338	TRUE	4/1/2021 14:02	R_W07f0fX2qbUA2sx	anonymous	EN	Yes, I agree to participate in this study.	74	Connecticut	Male	Master's/Doctoral Degree	Suburban	Married	2	No	Not working (retired)	A lot	A moderate amount	Yes	No	Yes	Both	Mild	Hearing Aid	< 1 year	Agree a little	Agree a little	Disagree strongly	Disagree strongly	Neutral: no opinion	Agree a little	Disagree strongly	Agree strongly	Disagree strongly	Disagree strongly	Disagree strongly	Agree a little	Agree strongly	Agree strongly	Agree strongly	Agree a little	Almost never	Very often	Very often	Never	Not at all
4/1/2021 14:01	4/1/2021 14:06	IP Address	100	275	TRUE	4/1/2021 14:06	R_0e6zQEQEhMmnnd7	anonymous	EN	Yes, I agree to participate in this study.	29	Colorado	Female	Master's/Doctoral Degree	Urban	Married	2	No	Working (remotely),Working (self-employed)	A moderate amount	A little	No	Yes	Yes	Left	Mild	None of the above	I have not used any hearing devices	Agree a little	Agree strongly	Disagree strongly	Agree a little	Agree a little	Disagree a little	Disagree strongly	Agree strongly	Agree strongly	Agree a little	Disagree strongly	Agree a little	Agree a little	Agree strongly	Agree a little	Agree a little	Almost never	Very often	Fairly often	Sometimes	Several days
4/1/2021 14:04	4/1/2021 14:09	IP Address	100	318	TRUE	4/1/2021 14:09	R_1FG4TO9ykxx3zZp	anonymous	EN	Yes, I agree to participate in this study.	64	Kentucky	Male	Bachelor's Degree	Suburban	Married	2	No	Working (remotely)	A little	Not at all	No	Yes	Yes	Both	Moderate	Hearing Aid	> 5 years	Agree strongly	Agree strongly	Disagree a little	Disagree strongly	Agree a little	Neutral: no opinion	Disagree strongly	Agree strongly	Disagree a little	Disagree a little	Disagree strongly	Agree a little	Agree a little	Agree strongly	Agree strongly	Agree strongly	Fairly often	Sometimes	Almost never	Sometimes	Several days
4/1/2021 14:07	4/1/2021 14:11	IP Address	100	252	TRUE	4/1/2021 14:11	R_1jr1BZ57WzKvP4g	anonymous	EN	Yes, I agree to participate in this study.	49	Ohio	Female	Master's/Doctoral Degree	Suburban	Divorced	3	Yes	Working (in person)	A moderate amount	A moderate amount	No	Yes	Yes	Right	Severe	None of the above	I have not used any hearing devices	Agree strongly	Agree a little	Disagree a little	Disagree a little	Agree a little	Agree a little	Disagree a little	Agree strongly	Agree strongly	Agree a little	Disagree a little	Disagree strongly	Agree a little	Agree strongly	Agree a little	Agree strongly	Sometimes	Sometimes	Sometimes	Fairly often	Several days
4/1/2021 14:04	4/1/2021 14:13	IP Address	100	542	TRUE	4/1/2021 14:13	R_3KIyeqftDkubYCp	anonymous	EN	Yes, I agree to participate in this study.	60	Florida	Female	Associate's Degree	Rural	Divorced	1	No	Not working (disabled)	A little	A lot	No	Yes	Yes	Both	Moderate	None of the above	I have not used any hearing devices	Agree a little	Agree strongly	Disagree a little	Neutral: no opinion	Agree strongly	Neutral: no opinion	Disagree a little	Agree strongly	Agree a little	Neutral: no opinion	Neutral: no opinion	Disagree strongly	Agree a little	Agree strongly	Agree strongly	Agree a little	Sometimes	Sometimes	Fairly often	Sometimes	Several days
4/1/2021 14:06	4/1/2021 14:15	IP Address	100	559	TRUE	4/1/2021 14:15	R_1JQutJqCevrmSz7	anonymous	EN	Yes, I agree to participate in this study.	56	Michigan	Female	Master's/Doctoral Degree	Rural	Single	1	No	Working (self-employed)	Not at all	A little	No	Yes	Yes	Both	Moderate	None of the above	I have not used any hearing devices	Agree a little	Agree a little	Disagree a little	Disagree a little	Agree a little	Agree a little	Neutral: no opinion	Agree strongly	Disagree a little	Disagree a little	Neutral: no opinion	Disagree a little	Agree a little	Agree strongly	Agree a little	Agree a little	Almost never	Very often	Fairly often	Almost never	Several days
4/1/2021 14:10	4/1/2021 14:17	IP Address	100	445	TRUE	4/1/2021 14:17	R_uvNBPUJ3IXYsv3X	anonymous	EN	Yes, I agree to participate in this study.	59	Pennsylvania	Female	Bachelor's Degree	Urban	Married	3	Yes	Working (self-employed)	A great deal	A great deal	Yes	No	Yes	Left	Severe	None of the above	I have not used any hearing devices	Neutral: no opinion	Agree strongly	Disagree a little	Disagree a little	Agree a little	Disagree a little	Disagree strongly	Agree strongly	Disagree a little	Disagree strongly	Neutral: no opinion	Neutral: no opinion	Agree strongly	Agree strongly	Agree strongly	Agree a little	Almost never	Very often	Fairly often	Never	Not at all
4/1/2021 14:13	4/1/2021 14:19	IP Address	100	344	TRUE	4/1/2021 14:19	R_71cWDcDd23WiA93	anonymous	EN	Yes, I agree to participate in this study.	54	Georgia	Female	Master's/Doctoral Degree	Suburban	Divorced	5	Yes	Working (in person)	A little	A lot	Yes	Yes	Yes	Right	Moderate	Hearing Aid	< 5 years	Agree strongly	Agree a little	Disagree a little	Agree strongly	Agree strongly	Agree a little	Disagree strongly	Agree strongly	Disagree strongly	Disagree a little	Disagree a little	Disagree a little	Agree strongly	Agree strongly	Agree a little	Agree a little	Sometimes	Fairly often	Fairly often	Almost never	Several days
4/1/2021 14:12	4/1/2021 14:23	IP Address	100	635	TRUE	4/1/2021 14:23	R_3nMEagdOXdDlTDT	anonymous	EN	Yes, I agree to participate in this study.	60	California	Female	Master's/Doctoral Degree	Rural	Single	1	No	Not working (disabled)	A little	Not at all	Maybe	No	Yes	Both	Moderate	Hearing Aid	> 5 years	Agree strongly	Agree strongly	Disagree a little	Neutral: no opinion	Agree strongly	Agree a little	Neutral: no opinion	Agree strongly	Agree a little	Agree a little	Disagree strongly	Disagree strongly	Agree a little	Agree a little	Agree a little	Agree strongly	Sometimes	Sometimes	Sometimes	Sometimes	Several days
4/1/2021 14:13	4/1/2021 14:26	IP Address	100	782	TRUE	4/1/2021 14:26	R_2DUeRYZLPQbFOCf	anonymous	EN	Yes, I agree to participate in this study.	42	Illinois	Male	Master's/Doctoral Degree	Urban	Single	1	No	Working (in person)	A lot	A moderate amount	Yes	Yes	Yes	Both	Moderate	Hearing Aid	> 5 years	Agree strongly	Neutral: no opinion	Disagree strongly	Neutral: no opinion	Agree strongly	Disagree a little	Disagree a little	Agree strongly	Disagree a little	Disagree strongly	Disagree strongly	Neutral: no opinion	Neutral: no opinion	Agree strongly	Agree a little	Agree strongly	Never	Very often	Very often	Never	Not at all
4/1/2021 14:17	4/1/2021 14:28	IP Address	100	620	TRUE	4/1/2021 14:28	R_1dmlaknBt02LlUo	anonymous	EN	Yes, I agree to participate in this study.	27	California	Female	Master's/Doctoral Degree	Suburban	Living with a Partner	4	Yes	Working (remotely),Student (remote)	A moderate amount	A moderate amount	No	No	Yes	Both	Mild,Severe	None of the above	> 5 years	Agree strongly	Agree strongly	Disagree a little	Agree a little	Neutral: no opinion	Neutral: no opinion	Agree a little	Agree strongly	Disagree a little	Agree strongly	Agree strongly	Neutral: no opinion	Agree a little	Disagree a little	Disagree strongly	Agree a little	Almost never	Sometimes	Sometimes	Almost never	Nearly every day
4/1/2021 14:34	4/1/2021 14:41	IP Address	100	404	TRUE	4/1/2021 14:41	R_2SvIPY4VEKZN3AJ	anonymous	EN	Yes, I agree to participate in this study.	72	Texas	Male	Bachelor's Degree	Suburban	Married	4	No	Not working (retired)	A little	A lot	Yes	Yes	Yes	Right	Severe	Hearing Aid	< 5 years	Agree a little	Agree strongly	Agree a little	Agree a little	Agree a little	Disagree a little	Disagree strongly	Agree strongly	Agree a little	Agree a little	Disagree a little	Neutral: no opinion	Agree a little	Agree strongly	Agree a little	Disagree a little	Sometimes	Very often	Sometimes	Never	Not at all
4/1/2021 14:34	4/1/2021 14:45	IP Address	100	630	TRUE	4/1/2021 14:45	R_27KnofBrMWHka6l	anonymous	EN	Yes, I agree to participate in this study.	61	Montana	Female	Master's/Doctoral Degree	Rural	Divorced	3	Yes	Working (in person)	A moderate amount	A little	No	No	Yes	Both	Severe	Hearing Aid	> 5 years	Agree strongly	Agree strongly	Neutral: no opinion	Agree strongly	Neutral: no opinion	Disagree strongly	Disagree a little	Agree strongly	Disagree a little	Neutral: no opinion	Disagree a little	Disagree strongly	Agree a little	Agree strongly	Agree a little	Neutral: no opinion	Sometimes	Very often	Fairly often	Never	Not at all
4/1/2021 14:42	4/1/2021 14:48	IP Address	100	362	TRUE	4/1/2021 14:48	R_12fmxWomaPfrKDj	anonymous	EN	Yes, I agree to participate in this study.	21	Indiana	Female	Some College Coursework Completed	Suburban	Single	2	No	Student (in person)	A lot	A great deal	Yes	Yes	Yes	Both	Moderate,Severe	Hearing Aid	< 5 years	Agree a little	Agree strongly	Agree strongly	Agree strongly	Agree strongly	Disagree strongly	Neutral: no opinion	Agree strongly	Agree a little	Agree a little	Disagree a little	Agree strongly	Agree strongly	Agree strongly	Agree strongly	Agree strongly	Fairly often	Very often	Sometimes	Fairly often	Several days
4/1/2021 14:36	4/1/2021 14:49	IP Address	100	803	TRUE	4/1/2021 14:49	R_xnrJ0cotQmtxaIp	anonymous	EN	Yes, I agree to participate in this study.	74	New York	Male	Master's/Doctoral Degree	Urban	Widowed	1	No	Not working (retired)	A great deal	A little	Yes	No	Yes	Both	Moderate	None of the above	I have not used any hearing devices	Agree a little	Disagree strongly	Disagree strongly	Disagree a little	Neutral: no opinion	Agree a little	Agree a little	Agree strongly	Agree a little	Disagree a little	Disagree strongly	Disagree a little	Disagree strongly	Agree strongly	Agree strongly	Agree strongly	Never	Very often	Fairly often	Never	Not at all
4/1/2021 15:46	4/1/2021 15:54	IP Address	100	508	TRUE	4/1/2021 15:54	R_2rj7hC75VNY3yHq	anonymous	EN	Yes, I agree to participate in this study.	61	Iowa	Male	Master's/Doctoral Degree	Rural	Married	2	Yes	Working (remotely)	A little	A great deal	No	Yes	Yes	Left	Severe	Hearing Aid	> 5 years	Agree a little	Agree a little	Agree a little	Disagree strongly	Agree a little	Agree a little	Disagree a little	Agree strongly	Agree a little	Disagree a little	Disagree a little	Neutral: no opinion	Agree a little	Agree a little	Agree strongly	Agree a little	Never	Very often	Very often	Never	Not at all
4/1/2021 15:56	4/1/2021 16:06	IP Address	100	586	TRUE	4/1/2021 16:06	R_1n8XibKuaebE0Vs	anonymous	EN	Yes, I agree to participate in this study.	69	Virginia	Female	Master's/Doctoral Degree	Suburban	Married	2	No	Not working (retired)	A little	A moderate amount	Yes	No	Yes	Left	Severe	None of the above	< 5 years	Disagree a little	Agree strongly	Agree a little	Agree strongly	Neutral: no opinion	Agree a little	Disagree strongly	Agree strongly	Agree a little	Agree a little	Disagree strongly	Neutral: no opinion	Agree a little	Neutral: no opinion	Disagree a little	Neutral: no opinion	Fairly often	Sometimes	Sometimes	Sometimes	Several days
4/1/2021 16:32	4/1/2021 16:37	IP Address	100	301	TRUE	4/1/2021 16:37	R_25XcokXkVIgFD12	anonymous	EN	Yes, I agree to participate in this study.	66	Colorado	Female	Bachelor's Degree	Suburban	Married	2	No	Not working (retired)	A moderate amount	A moderate amount	Yes	No	Yes	Both	Severe	Hearing Aid,Cochlear Implant	> 5 years	Agree strongly	Agree a little	Agree strongly	Disagree strongly	Agree a little	Disagree strongly	Disagree strongly	Agree strongly	Agree strongly	Disagree strongly	Disagree a little	Neutral: no opinion	Agree strongly	Agree strongly	Agree strongly	Agree a little	Almost never	Fairly often	Fairly often	Never	Several days
4/1/2021 17:17	4/1/2021 17:27	IP Address	100	613	TRUE	4/1/2021 17:27	R_323AOkCQNPS8d7I	anonymous	EN	Yes, I agree to participate in this study.	67	Ohio	Female	Master's/Doctoral Degree	Suburban	Widowed,Single	1	Yes	Working (remotely)	A lot	A great deal	Yes	Yes	Yes	Both	Moderate	None of the above	I have not used any hearing devices	Agree a little	Agree strongly	Disagree a little	Disagree a little	Neutral: no opinion	Agree a little	Disagree a little	Agree strongly	Agree a little	Disagree a little	Agree a little	Neutral: no opinion	Agree strongly	Agree a little	Agree a little	Agree a little	Sometimes	Fairly often	Fairly often	Almost never	Several days
4/1/2021 17:57	4/1/2021 18:05	IP Address	100	472	TRUE	4/1/2021 18:05	R_1YpCTB5qvsVrwVH	anonymous	EN	Yes, I agree to participate in this study.	63	Texas	Female	Bachelor's Degree	Suburban	Living with a Roommate	6	Yes	Not working (disabled)	A moderate amount	A great deal	No	Yes	Yes	Both	Severe	Hearing Aid	> 5 years	Agree a little	Agree strongly	Disagree a little	Agree a little	Agree strongly	Disagree a little	Disagree a little	Agree strongly	Agree a little	Disagree strongly	Disagree strongly	Disagree a little	Disagree a little	Agree strongly	Agree strongly	Agree strongly	Almost never	Very often	Fairly often	Never	Several days
4/1/2021 18:00	4/1/2021 18:05	IP Address	100	326	TRUE	4/1/2021 18:05	R_2cqNEuq0mIEcpk8	anonymous	EN	Yes, I agree to participate in this study.	43	New York	Female	Master's/Doctoral Degree	Suburban	Married	2	Yes	Working (in person)	A moderate amount	A great deal	Yes	No	Yes	Both	Moderate,Severe	Hearing Aid	> 5 years	Agree strongly	Neutral: no opinion	Disagree strongly	Disagree a little	Agree a little	Agree a little	Agree a little	Agree strongly	Disagree strongly	Neutral: no opinion	Disagree a little	Agree a little	Agree strongly	Agree strongly	Agree strongly	Agree strongly	Almost never	Fairly often	Fairly often	Almost never	Not at all
4/1/2021 17:58	4/1/2021 18:07	IP Address	100	559	TRUE	4/1/2021 18:07	R_eyP8DVzRhU5FiyB	anonymous	EN	Yes, I agree to participate in this study.	72	Idaho	Male	Bachelor's Degree	Urban	Married	2	Yes	Not working (retired)	A lot	A little	Yes	No	Yes	Both	Severe	Hearing Aid	> 5 years	Disagree a little	Agree strongly	Agree a little	Neutral: no opinion	Agree a little	Disagree strongly	Disagree strongly	Agree strongly	Agree a little	Agree a little	Neutral: no opinion	Disagree a little	Agree a little	Agree a little	Neutral: no opinion	Agree a little	Sometimes	Fairly often	Sometimes	Almost never	Not at all
4/1/2021 18:00	4/1/2021 18:07	IP Address	100	413	TRUE	4/1/2021 18:07	R_2DXK2kRQOa1jCNu	anonymous	EN	Yes, I agree to participate in this study.	39	Ohio	Female	Some College Coursework Completed	Suburban	Married	2	Yes	Not working (other)	A moderate amount	A great deal	Yes	No	Yes	Both	Moderate	Hearing Aid	> 5 years	Agree strongly	Agree strongly	Disagree strongly	Agree a little	Agree strongly	Disagree a little	Disagree strongly	Agree strongly	Neutral: no opinion	Disagree a little	Disagree strongly	Neutral: no opinion	Neutral: no opinion	Agree strongly	Agree strongly	Disagree a little	Fairly often	Fairly often	Sometimes	Never	Not at all
4/1/2021 19:54	4/1/2021 20:01	IP Address	100	439	TRUE	4/1/2021 20:01	R_1Fgpn81tbZKoJIU	anonymous	EN	Yes, I agree to participate in this study.	67	Missouri	Male	Some College Coursework Completed	Rural	Married	2	No	Working (self-employed)	A little	A little	Yes	No	Yes	Both	Severe	Hearing Aid	> 5 years	Agree a little	Agree a little	Agree strongly	Agree strongly	Neutral: no opinion	Agree a little	Neutral: no opinion	Agree strongly	Neutral: no opinion	Disagree a little	Neutral: no opinion	Disagree strongly	Neutral: no opinion	Agree a little	Neutral: no opinion	Neutral: no opinion	Fairly often	Fairly often	Fairly often	Almost never	Several days
4/1/2021 20:18	4/1/2021 20:26	IP Address	100	471	TRUE	4/1/2021 20:26	R_3spseimS2g33lkk	anonymous	EN	Yes, I agree to participate in this study.	57	Oregon	Male	Associate's Degree	Suburban	Married	3	Yes	Not working (other)	A great deal	A great deal	Yes	Sometimes	Maybe					Agree strongly	Agree strongly	Agree strongly	Agree strongly	Disagree strongly	Disagree strongly	Agree a little	Agree strongly	Agree strongly	Agree strongly	Neutral: no opinion	Disagree a little	Neutral: no opinion	Agree a little	Disagree a little	Disagree a little	Fairly often	Sometimes	Almost never	Fairly often	Not at all
4/2/2021 6:32	4/2/2021 6:41	IP Address	100	528	TRUE	4/2/2021 6:41	R_Ornlg0sCTso7RJL	anonymous	EN	Yes, I agree to participate in this study.	68	Maryland	Male	Associate's Degree	Rural	Widowed	1	Yes	Not working (retired)	A lot	A lot	Yes	Yes	Yes	Both	Moderate	Hearing Aid	< 5 years	Agree strongly	Agree strongly	Disagree strongly	Agree a little	Agree a little	Neutral: no opinion	Disagree strongly	Agree strongly	Disagree a little	Agree a little	Disagree strongly	Agree a little	Agree strongly	Agree a little	Disagree a little	Agree strongly	Fairly often	Fairly often	Sometimes	Almost never	Nearly every day
4/2/2021 9:03	4/2/2021 9:12	IP Address	100	564	TRUE	4/2/2021 9:12	R_1jPM9rm3RoL2b0J	anonymous	EN	Yes, I agree to participate in this study.	77	Wisconsin	Male	Master's/Doctoral Degree	Suburban	Married	2	Yes	Not working (retired)	A little	A moderate amount	Yes	No	Yes	Both	Severe	Hearing Aid	> 5 years	Agree strongly	Agree a little	Disagree strongly	Disagree a little	Agree strongly	Disagree strongly	Disagree strongly	Agree strongly	Agree a little	Disagree a little	Disagree a little	Agree strongly	Agree a little	Neutral: no opinion	Agree a little	Agree a little	Almost never	Fairly often	Fairly often	Almost never	Not at all
4/2/2021 9:16	4/2/2021 9:25	IP Address	100	577	TRUE	4/2/2021 9:25	R_1FD7dd0PoLTTKTr	anonymous	EN	Yes, I agree to participate in this study.	69	Maryland	Female	Bachelor's Degree	Suburban	Married	2	Yes	Not working (retired)	A moderate amount	Not at all	Yes	Sometimes	Yes	Both	Severe	Hearing Aid,Cochlear Implant	> 5 years	Agree strongly	Agree strongly	Agree a little	Agree strongly	Agree strongly	Agree a little	Neutral: no opinion	Agree strongly	Agree a little	Agree strongly	Disagree strongly	Disagree a little	Neutral: no opinion	Agree strongly	Neutral: no opinion	Agree strongly	Fairly often	Sometimes	Sometimes	Sometimes	Several days
4/2/2021 11:50	4/2/2021 11:56	IP Address	100	344	TRUE	4/2/2021 11:56	R_2ZHKZMbt3CGKBaw	anonymous	EN	Yes, I agree to participate in this study.	50	Tennessee	Female	Bachelor's Degree	Suburban	Single	1	Yes	Working (remotely)	A moderate amount	A great deal	Yes	No	No					Disagree a little	Agree strongly	Disagree strongly	Disagree a little	Agree strongly	Disagree a little	Disagree strongly	Agree strongly	Disagree a little	Disagree a little	Agree a little	Agree a little	Agree a little	Agree strongly	Agree a little	Disagree a little	Sometimes	Sometimes	Never	Fairly often	Several days
4/2/2021 20:45	4/2/2021 20:54	IP Address	100	532	TRUE	4/2/2021 20:54	R_1ieWNvE5O06yUBS	anonymous	EN	Yes, I agree to participate in this study.	68	Maryland	Female	Master's/Doctoral Degree	Suburban	Married	2	No	Not working (retired)	A moderate amount	A little	Yes	No	Yes	Both	Moderate	Hearing Aid	> 5 years	Agree strongly	Agree strongly	Agree a little	Disagree a little	Agree a little	Neutral: no opinion	Disagree strongly	Agree strongly	Agree a little	Disagree a little	Neutral: no opinion	Disagree a little	Agree strongly	Agree strongly	Agree strongly	Agree a little	Sometimes	Fairly often	Fairly often	Sometimes	Not at all
4/3/2021 21:21	4/3/2021 21:31	IP Address	100	620	TRUE	4/3/2021 21:31	R_2atTC3qeP1iLCo7	anonymous	EN	Yes, I agree to participate in this study.	76	Virginia	Male	Some College Coursework Completed	Rural	Married	More than 6	Yes	Not working (retired)	A great deal	A great deal	Yes	Yes	Yes	Left	Severe	Hearing Aid	> 5 years	Agree a little	Agree strongly	Disagree strongly	Agree a little	Agree a little	Agree a little	Neutral: no opinion	Agree strongly	Disagree a little	Disagree a little	Disagree a little	Disagree a little	Disagree a little	Agree a little	Agree a little	Agree a little	Never	Almost never	Very often	Almost never	Not at all
4/4/2021 21:22	4/4/2021 21:29	IP Address	100	375	TRUE	4/4/2021 21:29	R_1nZR1utLjtn7TRk	anonymous	EN	Yes, I agree to participate in this study.	58	Arizona	Male	Master's/Doctoral Degree	Urban	Single	1	Yes	Working (self-employed)	A little	A moderate amount	No	Yes	Yes	Both	Mild	None of the above	I have not used any hearing devices	Neutral: no opinion	Agree strongly	Disagree strongly	Neutral: no opinion	Agree strongly	Disagree strongly	Neutral: no opinion	Agree strongly	Agree strongly	Disagree strongly	Disagree strongly	Agree strongly	Neutral: no opinion	Agree strongly	Disagree a little	Agree strongly	Sometimes	Fairly often	Very often	Sometimes	More than half the days
4/5/2021 8:48	4/5/2021 8:56	IP Address	100	438	TRUE	4/5/2021 8:56	R_1LCEoff5CkERr9o	anonymous	EN	Yes, I agree to participate in this study.	74	Maryland	Female	Some College Coursework Completed	Suburban	Divorced	1	No	Not working (retired)	A moderate amount	A lot	No	No	Yes	Both	Moderate	None of the above	I have not used any hearing devices	Agree strongly	Neutral: no opinion	Disagree a little	Neutral: no opinion	Agree strongly	Agree a little	Neutral: no opinion	Agree strongly	Neutral: no opinion	Disagree strongly	Disagree a little	Neutral: no opinion	Agree a little	Agree strongly	Agree strongly	Agree strongly	Sometimes	Fairly often	Sometimes	Sometimes	Several days
4/5/2021 9:10	4/5/2021 9:18	IP Address	100	455	TRUE	4/5/2021 9:18	R_1hyj3LMZXZXSUa5	anonymous	EN	Yes, I agree to participate in this study.	25	Ohio	Female	Bachelor's Degree	Suburban	Living with a Partner	2	No	Student (in person)	A little	A great deal	Yes	Yes	Yes	Both	Moderate	Hearing Aid	> 5 years	Disagree a little	Agree strongly	Disagree a little	Agree strongly	Agree strongly	Agree strongly	Agree a little	Agree strongly	Agree a little	Agree a little	Disagree strongly	Agree a little	Agree a little	Agree a little	Disagree a little	Agree a little	Sometimes	Sometimes	Sometimes	Sometimes	Several days
4/5/2021 9:20	4/5/2021 9:35	IP Address	100	858	TRUE	4/5/2021 9:35	R_3qpoLoi1pb74v0n	anonymous	EN	Yes, I agree to participate in this study.	84	Mississippi	Male	High School Diploma or Equivalent	Rural	Married	2	Yes	Not working (retired)	A little	A little	Yes	Yes	Yes	Both	Moderate	Hearing Aid	< 1 year	Agree a little	Agree strongly	Agree a little	Disagree a little	Agree a little	Agree strongly	Agree a little	Agree strongly	Agree a little	Disagree a little	Disagree a little	Agree a little	Disagree a little	Agree a little	Agree a little	Neutral: no opinion	Almost never	Fairly often	Fairly often	Almost never	Not at all
4/5/2021 10:41	4/5/2021 10:48	IP Address	100	390	TRUE	4/5/2021 10:48	R_23lCnbLREOmSh57	anonymous	EN	Yes, I agree to participate in this study.	74	Tennessee	Female	Master's/Doctoral Degree	Suburban	Single	1	No	Not working (retired)	A lot	Not at all	Yes	No	Yes	Both	Moderate,Severe	Hearing Aid	> 5 years	Agree strongly	Agree strongly	Disagree a little	Disagree a little	Agree strongly	Neutral: no opinion	Disagree strongly	Agree strongly	Agree a little	Disagree a little	Disagree strongly	Disagree a little	Agree strongly	Agree strongly	Agree a little	Agree a little	Sometimes	Fairly often	Sometimes	Sometimes	More than half the days
4/5/2021 11:29	4/5/2021 11:35	IP Address	100	371	TRUE	4/5/2021 11:35	R_rl7Kkp48l10neIF	anonymous	EN	Yes, I agree to participate in this study.	33	Illinois	Female	Master's/Doctoral Degree	Urban	Married	3	Yes	Not working (disabled)	A little	A lot	Yes	No	Yes	Both	Severe	Hearing Aid,Cochlear Implant	> 5 years	Agree a little	Agree strongly	Agree a little	Agree strongly	Agree strongly	Disagree a little	Disagree strongly	Agree strongly	Disagree a little	Agree strongly	Disagree strongly	Neutral: no opinion	Agree a little	Agree a little	Disagree a little	Agree a little	Very often	Sometimes	Sometimes	Sometimes	More than half the days
4/5/2021 11:33	4/5/2021 11:38	IP Address	100	253	TRUE	4/5/2021 11:38	R_1f2Zjl3BxhyJXtz	anonymous	EN	Yes, I agree to participate in this study.	71	New York	Female	Some College Coursework Completed	Suburban	Divorced	1	No	Not working (retired)	A great deal	A little	No	Yes	Yes	Both	Severe	None of the above	> 5 years	Agree a little	Agree strongly	Disagree strongly	Disagree strongly	Neutral: no opinion	Neutral: no opinion	Disagree strongly	Agree strongly	Disagree a little	Agree strongly	Disagree strongly	Disagree strongly	Agree a little	Agree strongly	Agree a little	Agree strongly	Almost never	Very often	Sometimes	Never	Not at all
4/5/2021 11:55	4/5/2021 12:08	IP Address	100	776	TRUE	4/5/2021 12:08	R_2uqY4OoFuk6q5eu	anonymous	EN	Yes, I agree to participate in this study.	31	Illinois	Female	Master's/Doctoral Degree	Suburban	Married	2	Yes	Working (remotely)	Not at all	A lot	Maybe	Yes	Yes	Left	Moderate	None of the above	I have not used any hearing devices	Agree strongly	Agree a little	Agree a little	Agree strongly	Agree a little	Disagree a little	Neutral: no opinion	Agree strongly	Agree a little	Agree a little	Neutral: no opinion	Disagree a little	Agree a little	Agree strongly	Disagree a little	Agree a little	Sometimes	Sometimes	Fairly often	Fairly often	More than half the days
4/5/2021 13:27	4/5/2021 13:34	IP Address	100	431	TRUE	4/5/2021 13:34	R_zTZIciioAIM8xzP	anonymous	EN	Yes, I agree to participate in this study.	69	New York	Female	Bachelor's Degree	Suburban	Divorced	1	Yes	Working (in person)	A moderate amount	A little	No	Sometimes	Yes	Right	Mild	None of the above	I have not used any hearing devices	Disagree a little	Agree strongly	Disagree strongly	Disagree a little	Agree a little	Neutral: no opinion	Disagree a little	Agree strongly	Disagree strongly	Disagree strongly	Disagree strongly	Agree strongly	Neutral: no opinion	Agree strongly	Neutral: no opinion	Agree a little	Almost never	Very often	Very often	Never	Not at all
4/5/2021 15:37	4/5/2021 15:45	IP Address	100	519	TRUE	4/5/2021 15:45	R_2ttnCjczbIgqMeL	anonymous	EN	Yes, I agree to participate in this study.	74	Arizona	Female	Technical Degree	Rural	Single	1	No	Not working (retired)	A great deal	Not at all	No	Sometimes	Yes	Both	Severe	Hearing Aid	> 5 years	Agree a little	Disagree a little	Disagree strongly	Disagree strongly	Disagree strongly	Agree a little	Disagree strongly	Agree strongly	Disagree strongly	Disagree strongly	Agree a little	Agree a little	Agree a little	Agree a little	Agree strongly	Disagree strongly	Never	Very often	Very often	Never	Not at all
4/5/2021 16:00	4/5/2021 16:06	IP Address	100	348	TRUE	4/5/2021 16:06	R_31BEJIPj02NquIn	anonymous	EN	Yes, I agree to participate in this study.	62	Texas	Female	Bachelor's Degree	Suburban	Married	2	No	Not working (retired)	A moderate amount	A moderate amount	Yes	Yes	Maybe					Agree strongly	Agree a little	Disagree strongly	Agree a little	Agree strongly	Disagree a little	Agree a little	Agree strongly	Disagree strongly	Neutral: no opinion	Disagree a little	Agree a little	Agree strongly	Agree strongly	Agree a little	Agree a little	Almost never	Very often	Very often	Never	Not at all
4/5/2021 15:58	4/5/2021 16:09	IP Address	100	699	TRUE	4/5/2021 16:09	R_3GdBccF9vdv3m54	anonymous	EN	Yes, I agree to participate in this study.	29	Illinois	Female	Master's/Doctoral Degree	Suburban	Single	1	Yes	Working (in person)	A little	A little	Yes	No	Yes	Left	Mild	None of the above	I have not used any hearing devices	Agree strongly	Neutral: no opinion	Agree strongly	Agree a little	Agree strongly	Disagree a little	Agree a little	Agree strongly	Agree strongly	Agree a little	Agree strongly	Disagree a little	Agree strongly	Agree a little	Agree a little	Agree strongly	Sometimes	Sometimes	Fairly often	Sometimes	More than half the days
4/5/2021 17:53	4/5/2021 18:00	IP Address	100	390	TRUE	4/5/2021 18:00	R_8euaGS5fv6AFwel	anonymous	EN	Yes, I agree to participate in this study.	69	New York	Female	Master's/Doctoral Degree	Suburban	Married	2	Yes	Working (remotely)	A little	A great deal	Yes	Yes	Yes	Right	Severe	Hearing Aid	> 5 years	Agree strongly	Agree strongly	Disagree a little	Disagree a little	Disagree strongly	Agree strongly	Agree a little	Agree strongly	Agree a little	Disagree strongly	Neutral: no opinion	Agree a little	Agree a little	Agree strongly	Agree strongly	Agree a little	Never	Very often	Sometimes	Never	Not at all
4/5/2021 18:31	4/5/2021 18:40	IP Address	100	568	TRUE	4/5/2021 18:40	R_3Gwh6gFMED3toAL	anonymous	EN	Yes, I agree to participate in this study.	77	Tennessee	Female	Master's/Doctoral Degree	Urban	Widowed	3	Yes	Not working (retired)	A great deal	Not at all	Yes	No	Yes	Both	Severe	Hearing Aid	> 5 years	Agree strongly	Agree strongly	Disagree strongly	Disagree a little	Agree strongly	Agree strongly	Agree strongly	Agree strongly	Disagree strongly	Disagree strongly	Disagree strongly	Disagree strongly	Disagree a little	Agree strongly	Disagree a little	Agree strongly	Almost never	Very often	Sometimes	Sometimes	Not at all
4/5/2021 18:45	4/5/2021 18:51	IP Address	100	378	TRUE	4/5/2021 18:51	R_28HbjYIi1bXBDRn	anonymous	EN	Yes, I agree to participate in this study.	34	New York	Female	Master's/Doctoral Degree	Urban	Married	3	No	Working (remotely)	A moderate amount	A moderate amount	Yes	No	Yes	Both	Moderate	Hearing Aid	> 5 years	Agree a little	Agree a little	Disagree strongly	Disagree a little	Agree a little	Neutral: no opinion	Disagree a little	Agree strongly	Disagree a little	Disagree a little	Disagree a little	Agree a little	Agree a little	Agree strongly	Agree a little	Agree a little	Sometimes	Fairly often	Fairly often	Almost never	Several days
4/5/2021 19:13	4/5/2021 19:20	IP Address	100	423	TRUE	4/5/2021 19:20	R_33jNsg0f5J4lFlb	anonymous	EN	Yes, I agree to participate in this study.	77	New York	Male	Some College Coursework Completed	Rural	Married	2	Yes	Not working (retired)	A lot	Not at all	Yes	Yes	No					Agree strongly	Agree strongly	Disagree a little	Disagree a little	Agree strongly	Agree a little	Disagree strongly	Agree strongly	Agree a little	Disagree strongly	Disagree strongly	Disagree a little	Agree a little	Agree a little	Agree strongly	Agree a little	Almost never	Very often	Sometimes	Never	Not at all
4/5/2021 20:34	4/5/2021 20:43	IP Address	100	549	TRUE	4/5/2021 20:43	R_BRkwYGZ0GzXdak9	anonymous	EN	Yes, I agree to participate in this study.	52	Oregon	Female	Bachelor's Degree	Suburban	Married	5	Yes	Working (in person)	A little	A moderate amount	Yes	Yes	Yes	Both	Moderate	Hearing Aid	< 5 years	Agree a little	Agree strongly	Disagree strongly	Disagree strongly	Agree strongly	Disagree a little	Disagree strongly	Agree strongly	Disagree strongly	Agree a little	Disagree strongly	Agree a little	Disagree a little	Agree strongly	Agree strongly	Agree a little	Sometimes	Fairly often	Fairly often	Never	Not at all
4/5/2021 21:49	4/5/2021 22:01	IP Address	100	753	TRUE	4/5/2021 22:01	R_3FWjHOGHzWBEMqU	anonymous	EN	Yes, I agree to participate in this study.	77	South Dakota	Male	Master's/Doctoral Degree	Rural	Married	2	No	Not working (retired)	A lot	A moderate amount	Yes	Yes	Yes	Both	Moderate	Hearing Aid	> 5 years	Agree a little	Agree a little	Agree strongly	Disagree strongly	Agree a little	Agree a little	Agree a little	Agree strongly	Disagree a little	Agree a little	Agree a little	Disagree a little	Agree a little	Agree strongly	Agree a little	Agree a little	Almost never	Fairly often	Fairly often	Sometimes	Not at all
4/6/2021 6:23	4/6/2021 6:29	IP Address	100	347	TRUE	4/6/2021 6:29	R_1n2sH5XHb1P6lgx	anonymous	EN	Yes, I agree to participate in this study.	73	Missouri	Male	Bachelor's Degree	Suburban	Widowed	1	No	Not working (retired)	A little	A little	No	Sometimes	Yes	Right	Mild	None of the above	I have not used any hearing devices	Disagree strongly	Agree a little	Agree a little	Agree a little	Disagree strongly	Disagree a little	Agree a little	Agree strongly	Disagree a little	Agree a little	Agree strongly	Disagree strongly	Agree a little	Agree a little	Agree a little	Disagree strongly	Almost never	Fairly often	Sometimes	Never	Several days
4/6/2021 7:56	4/6/2021 8:02	IP Address	100	358	TRUE	4/6/2021 8:02	R_1ffQJdBC0JvJotv	anonymous	EN	Yes, I agree to participate in this study.	48	New York	Female	Master's/Doctoral Degree	Suburban	Married	4	Yes	Working (remotely),Working (in person)	A great deal	A lot	Yes	No	No					Agree a little	Agree a little	Disagree strongly	Agree a little	Neutral: no opinion	Disagree a little	Disagree strongly	Agree strongly	Disagree strongly	Neutral: no opinion	Disagree a little	Agree a little	Agree strongly	Agree strongly	Agree a little	Neutral: no opinion	Sometimes	Very often	Fairly often	Never	Not at all
4/6/2021 7:58	4/6/2021 8:06	IP Address	100	497	TRUE	4/6/2021 8:06	R_1IuOOWdZxPxmUbi	anonymous	EN	Yes, I agree to participate in this study.	55	Colorado	Male	Bachelor's Degree	Suburban	Married	2	Yes	Working (remotely)	A little	A lot	No	No	Maybe					Agree a little	Agree a little	Disagree a little	Disagree strongly	Agree strongly	Agree strongly	Disagree strongly	Agree strongly	Disagree a little	Disagree strongly	Disagree strongly	Agree a little	Agree a little	Agree a little	Agree strongly	Agree a little	Never	Very often	Very often	Never	Not at all
4/6/2021 8:04	4/6/2021 8:10	IP Address	100	361	TRUE	4/6/2021 8:10	R_SQdHm0E9FE7JVEl	anonymous	EN	Yes, I agree to participate in this study.	65	Kentucky	Female	Master's/Doctoral Degree	Suburban	Divorced	3	Yes	Working (in person)	A little	A moderate amount	Yes	Sometimes	Maybe					Disagree a little	Agree a little	Disagree strongly	Disagree a little	Agree strongly	Agree a little	Disagree strongly	Agree strongly	Disagree strongly	Neutral: no opinion	Disagree a little	Neutral: no opinion	Disagree a little	Agree a little	Agree a little	Neutral: no opinion	Almost never	Fairly often	Fairly often	Almost never	Not at all
4/6/2021 8:26	4/6/2021 8:32	IP Address	100	330	TRUE	4/6/2021 8:32	R_RaYUzNnMM5khIvD	anonymous	EN	Yes, I agree to participate in this study.	69	New York	Female	Bachelor's Degree	Suburban	Married	2	Yes	Not working (retired)	A moderate amount	A little	Yes	No	No					Disagree a little	Agree strongly	Disagree a little	Agree a little	Agree a little	Neutral: no opinion	Agree a little	Agree strongly	Disagree strongly	Disagree a little	Disagree a little	Neutral: no opinion	Disagree a little	Agree strongly	Agree a little	Neutral: no opinion	Sometimes	Fairly often	Fairly often	Never	Several days
4/6/2021 9:26	4/6/2021 10:00	IP Address	100	2045	TRUE	4/6/2021 10:01	R_3CK1BJiOAYteW0g	anonymous	EN	Yes, I agree to participate in this study.	30	Illinois	Female	Master's/Doctoral Degree	Suburban	Living with a Partner	2	Yes	Working (remotely),Working (in person)	A moderate amount	A moderate amount	Yes	No	No					Agree strongly	Agree strongly	Disagree a little	Agree a little	Neutral: no opinion	Disagree a little	Disagree strongly	Agree strongly	Disagree strongly	Disagree strongly	Neutral: no opinion	Agree a little	Agree a little	Agree strongly	Agree a little	Disagree a little	Very often	Sometimes	Sometimes	Sometimes	Several days
4/6/2021 10:29	4/6/2021 10:38	IP Address	100	566	TRUE	4/6/2021 10:38	R_2ZZY3HvT7wQfAfy	anonymous	EN	Yes, I agree to participate in this study.	66	Colorado	Female	Master's/Doctoral Degree	Urban	Married	2	No	Not working (retired)	A lot	A moderate amount	Yes	Yes	Yes	Both	Mild	Hearing Aid	< 1 year	Agree strongly	Agree strongly	Agree a little	Neutral: no opinion	Agree strongly	Disagree strongly	Disagree strongly	Agree strongly	Disagree a little	Agree a little	Disagree strongly	Disagree strongly	Agree a little	Agree a little	Agree a little	Agree strongly	Fairly often	Fairly often	Sometimes	Fairly often	Several days
4/6/2021 10:38	4/6/2021 10:47	IP Address	100	528	TRUE	4/6/2021 10:47	R_2uslIIRsu6shZRT	anonymous	EN	Yes, I agree to participate in this study.	31	Maryland	Female	Bachelor's Degree	Suburban	Married	3	No	Working (remotely)	A little	A little	No	No	No					Agree a little	Neutral: no opinion	Neutral: no opinion	Agree a little	Agree a little	Disagree strongly	Agree a little	Agree strongly	Neutral: no opinion	Agree a little	Neutral: no opinion	Disagree a little	Agree a little	Agree a little	Neutral: no opinion	Neutral: no opinion	Sometimes	Sometimes	Sometimes	Sometimes	Not at all
4/6/2021 11:19	4/6/2021 11:26	IP Address	100	430	TRUE	4/6/2021 11:26	R_3t0eDvVZoj6gzbX	anonymous	EN	Yes, I agree to participate in this study.	66	Oregon	Female	Bachelor's Degree	Urban	Married	2	No	Not working (retired)	A moderate amount	A lot	Yes	No	Yes	Both	Moderate	Hearing Aid	< 5 years	Disagree strongly	Agree a little	Disagree strongly	Agree strongly	Agree a little	Agree a little	Disagree a little	Agree strongly	Neutral: no opinion	Agree a little	Disagree a little	Agree a little	Neutral: no opinion	Agree strongly	Agree a little	Neutral: no opinion	Fairly often	Sometimes	Sometimes	Fairly often	Several days
4/6/2021 11:23	4/6/2021 11:29	IP Address	100	385	TRUE	4/6/2021 11:29	R_1o29J0lztp5sPzn	anonymous	EN	Yes, I agree to participate in this study.	64	California	Female	Bachelor's Degree	Suburban	Married	2	Yes	Not working (retired)	A little	A great deal	No	No	Yes	Both	Mild	Hearing Aid	> 5 years	Neutral: no opinion	Agree a little	Agree strongly	Disagree strongly	Agree strongly	Agree strongly	Disagree a little	Agree strongly	Agree strongly	Agree a little	Agree a little	Disagree a little	Agree a little	Disagree a little	Agree strongly	Agree strongly	Almost never	Never	Sometimes	Sometimes	Not at all
4/6/2021 12:18	4/6/2021 12:23	IP Address	100	323	TRUE	4/6/2021 12:23	R_2zMWAGhBAVtPKgQ	anonymous	EN	Yes, I agree to participate in this study.	18	New York	Male	High School Diploma or Equivalent	Suburban	Single	4	Yes	Working (remotely),Student (remote)	A lot	Not at all	No	No	No					Agree a little	Neutral: no opinion	Agree a little	Agree a little	Agree a little	Disagree a little	Disagree a little	Agree strongly	Neutral: no opinion	Disagree a little	Disagree strongly	Neutral: no opinion	Neutral: no opinion	Agree a little	Agree a little	Agree a little	Almost never	Fairly often	Sometimes	Almost never	Several days
4/6/2021 15:15	4/6/2021 15:26	IP Address	100	627	TRUE	4/6/2021 15:26	R_08tRK4rkySUi7f3	anonymous	EN	Yes, I agree to participate in this study.	69	Vermont	Male	High School Diploma or Equivalent	Suburban	Divorced	1	No	Not working (disabled)	A little	A moderate amount	Yes	No	No					Agree strongly	Agree a little	Neutral: no opinion	Agree a little	Neutral: no opinion	Agree a little	Disagree a little	Agree strongly	Agree a little	Disagree a little	Agree a little	Disagree strongly	Disagree a little	Agree a little	Agree a little	Neutral: no opinion	Almost never	Fairly often	Very often	Never	Several days
4/6/2021 18:16	4/6/2021 18:30	IP Address	100	812	TRUE	4/6/2021 18:30	R_3kCfcOinm5VmM2P	anonymous	EN	Yes, I agree to participate in this study.	79	Washington	Male	Master's/Doctoral Degree	Suburban	Divorced	1	No	Not working (retired)	A little	A little	Yes	Yes	Yes	Both	Moderate	None of the above	I have not used any hearing devices	Agree a little	Agree a little	Disagree strongly	Disagree strongly	Neutral: no opinion	Neutral: no opinion	Neutral: no opinion	Agree strongly	Disagree a little	Disagree strongly	Disagree strongly	Agree strongly	Agree a little	Agree strongly	Agree strongly	Agree a little	Never	Very often	Fairly often	Never	Not at all
4/6/2021 18:46	4/6/2021 18:50	IP Address	100	240	TRUE	4/6/2021 18:50	R_2qEFCdjWDofbTfr	anonymous	EN	Yes, I agree to participate in this study.	30	Illinois	Female	Master's/Doctoral Degree	Urban	Single	1	No	Working (in person)	A little	A great deal	Yes	No	No					Disagree strongly	Agree strongly	Disagree strongly	Disagree a little	Disagree strongly	Agree a little	Neutral: no opinion	Agree strongly	Disagree strongly	Disagree strongly	Disagree a little	Agree a little	Agree a little	Agree strongly	Agree strongly	Agree a little	Sometimes	Very often	Fairly often	Almost never	Not at all
4/6/2021 19:31	4/6/2021 19:38	IP Address	100	387	TRUE	4/6/2021 19:38	R_1Nw7vD4fmIRn6t5	anonymous	EN	Yes, I agree to participate in this study.	75	Wisconsin	Female	Bachelor's Degree	Urban	Divorced,Single	1	Yes	Not working (retired)	A moderate amount	Not at all	Yes	No	No					Disagree a little	Agree strongly	Disagree strongly	Agree a little	Agree strongly	Agree a little	Disagree strongly	Agree strongly	Disagree strongly	Agree a little	Disagree strongly	Agree a little	Agree a little	Agree strongly	Agree strongly	Agree strongly	Almost never	Very often	Very often	Almost never	Several days
4/6/2021 23:07	4/6/2021 23:49	IP Address	100	2513	TRUE	4/6/2021 23:49	R_1KcBGBFXHg4zQMx	anonymous	EN	Yes, I agree to participate in this study.	27	Utah	Other	Some College Coursework Completed	Rural	Single,Living with a Roommate	2	No	Not working (disabled),Student (remote)	A moderate amount	A little	Yes	No	Yes	Both	Severe	Hearing Aid	> 5 years	Disagree a little	Agree strongly	Agree strongly	Agree strongly	Agree strongly	Disagree a little	Agree a little	Agree strongly	Agree strongly	Agree a little	Disagree strongly	Disagree a little	Neutral: no opinion	Disagree strongly	Disagree a little	Agree strongly	Very often	Sometimes	Sometimes	Very often	Nearly every day
4/7/2021 9:22	4/7/2021 9:26	IP Address	100	262	TRUE	4/7/2021 9:26	R_2tgmVcqJc4AEIzW	anonymous	EN	Yes, I agree to participate in this study.	58	Texas	Male	Some College Coursework Completed	Suburban	Married	2	Yes	Working (remotely)	A lot	A great deal	No	No	No					Agree a little	Agree a little	Disagree a little	Agree strongly	Neutral: no opinion	Agree a little	Agree a little	Agree strongly	Disagree strongly	Agree strongly	Disagree a little	Disagree strongly	Disagree a little	Agree strongly	Neutral: no opinion	Agree a little	Fairly often	Sometimes	Almost never	Sometimes	More than half the days
4/7/2021 9:36	4/7/2021 9:41	IP Address	100	306	TRUE	4/7/2021 9:41	R_1MLsg1qIdw3XkxA	anonymous	EN	Yes, I agree to participate in this study.	19	Oklahoma	Female	Some College Coursework Completed	Rural	Single	4	Yes	Working (in person)	A little	A great deal	No	No	No					Disagree strongly	Agree strongly	Neutral: no opinion	Agree strongly	Agree strongly	Agree strongly	Disagree a little	Agree strongly	Agree strongly	Disagree a little	Neutral: no opinion	Agree a little	Agree a little	Agree a little	Disagree a little	Agree a little	Fairly often	Fairly often	Sometimes	Sometimes	More than half the days
4/7/2021 9:43	4/7/2021 9:54	IP Address	100	661	TRUE	4/7/2021 9:54	R_22FAU1bEgg3LmbC	anonymous	EN	Yes, I agree to participate in this study.	68	Washington	Female	Bachelor's Degree	Urban	Married	3	No	Not working (retired)	A moderate amount	A little	Yes	Yes	Yes	Left	Moderate	None of the above	I have not used any hearing devices	Agree a little	Agree a little	Disagree a little	Agree a little	Agree strongly	Neutral: no opinion	Agree a little	Agree strongly	Agree strongly	Neutral: no opinion	Disagree strongly	Disagree strongly	Agree a little	Agree a little	Disagree a little	Agree strongly	Sometimes	Sometimes	Sometimes	Sometimes	Several days
4/7/2021 9:59	4/7/2021 10:08	IP Address	100	513	TRUE	4/7/2021 10:08	R_3aUckcmGQewe2aJ	anonymous	EN	Yes, I agree to participate in this study.	34	Louisiana	Male	Master's/Doctoral Degree	Suburban	Single	1	No	Working (remotely)	A lot	A great deal	Yes	Yes	Yes	Right	Mild	None of the above	I have not used any hearing devices	Disagree a little	Agree strongly	Agree strongly	Agree strongly	Agree strongly	Neutral: no opinion	Disagree strongly	Agree strongly	Disagree a little	Agree strongly	Agree a little	Disagree a little	Agree strongly	Agree strongly	Disagree a little	Agree strongly	Very often	Almost never	Sometimes	Sometimes	More than half the days
4/7/2021 10:05	4/7/2021 10:12	IP Address	100	377	TRUE	4/7/2021 10:12	R_2P6v07pzZ0RSp8s	anonymous	EN	Yes, I agree to participate in this study.	63	Indiana	Female	Master's/Doctoral Degree	Rural	Married	2	Yes	Not working (disabled)	A little	A lot	Yes	Yes	Yes	Both	Moderate	None of the above	I have not used any hearing devices	Agree strongly	Agree strongly	Disagree strongly	Agree a little	Agree strongly	Agree a little	Disagree strongly	Agree strongly	Neutral: no opinion	Disagree a little	Disagree strongly	Disagree a little	Agree strongly	Agree strongly	Agree strongly	Agree strongly	Almost never	Very often	Very often	Never	Several days
4/7/2021 10:09	4/7/2021 10:15	IP Address	100	375	TRUE	4/7/2021 10:15	R_24BIWWgLEWfrIg1	anonymous	EN	Yes, I agree to participate in this study.	67	New York	Female	Master's/Doctoral Degree	Suburban	Married	2	No	Working (remotely)	A moderate amount	A little	Yes	No	No					Agree strongly	Agree strongly	Disagree strongly	Disagree a little	Agree strongly	Disagree a little	Disagree strongly	Agree strongly	Disagree a little	Disagree strongly	Disagree strongly	Agree strongly	Agree strongly	Agree strongly	Agree strongly	Agree strongly	Sometimes	Very often	Fairly often	Never	Several days
4/7/2021 10:14	4/7/2021 10:20	IP Address	100	401	TRUE	4/7/2021 10:20	R_2di4UEvG1IkhMYw	anonymous	EN	Yes, I agree to participate in this study.	85	Oregon	Male	Master's/Doctoral Degree	Suburban	Married	2	No	Not working (retired)	A moderate amount	A little	Yes	Sometimes	Yes	Both	Moderate	Hearing Aid	> 5 years	Agree a little	Disagree a little	Agree a little	Disagree a little	Disagree a little	Neutral: no opinion	Neutral: no opinion	Agree strongly	Agree a little	Disagree a little	Disagree strongly	Disagree a little	Agree a little	Agree a little	Agree a little	Agree a little	Never	Very often	Fairly often	Never	Not at all
4/7/2021 10:12	4/7/2021 10:22	IP Address	100	602	TRUE	4/7/2021 10:22	R_24CuZbVSkgl4tHB	anonymous	EN	Yes, I agree to participate in this study.	67	Florida	Male	Bachelor's Degree	Suburban	Married	2	No	Not working (retired)	A moderate amount	Not at all	Yes	Yes	Yes	Both	Moderate	Hearing Aid	< 1 year	Disagree a little	Agree a little	Disagree strongly	Neutral: no opinion	Disagree a little	Neutral: no opinion	Disagree a little	Agree strongly	Disagree strongly	Disagree a little	Disagree a little	Agree a little	Agree a little	Agree strongly	Agree a little	Agree a little	Never	Very often	Very often	Never	Not at all
4/7/2021 10:29	4/7/2021 10:36	IP Address	100	389	TRUE	4/7/2021 10:36	R_2AKZ7XY0npDFOwJ	anonymous	EN	Yes, I agree to participate in this study.	64	Illinois	Female	Master's/Doctoral Degree	Suburban	Divorced	1	No	Not working (retired)	A little	A great deal	Yes	Sometimes	No					Disagree a little	Agree strongly	Agree a little	Agree a little	Agree a little	Agree a little	Disagree strongly	Agree strongly	Agree a little	Agree a little	Agree a little	Disagree a little	Agree strongly	Agree strongly	Agree strongly	Agree a little	Sometimes	Fairly often	Fairly often	Sometimes	More than half the days
4/7/2021 10:08	4/7/2021 10:37	IP Address	100	1728	TRUE	4/7/2021 10:37	R_1JPm1paAia9sWTy	anonymous	EN	Yes, I agree to participate in this study.	48	California	Female	Some College Coursework Completed	Suburban	Single	1	Yes	Working (in person)	Not at all	A great deal	No	No	No					Agree strongly	Agree strongly	Disagree strongly	Agree a little	Agree a little	Disagree a little	Agree a little	Agree strongly	Neutral: no opinion	Agree a little	Agree a little	Disagree a little	Agree strongly	Agree strongly	Agree a little	Agree a little	Very often	Fairly often	Sometimes	Fairly often	More than half the days
4/7/2021 10:26	4/7/2021 10:40	IP Address	100	815	TRUE	4/7/2021 10:40	R_3hfEEc771Bz0GZX	qr	EN	Yes, I agree to participate in this study.	60	Hawaii	Male	High School Diploma or Equivalent	Rural	Married	2	No	Not working (retired)	A moderate amount	Not at all	No	No	Maybe					Agree strongly	Agree strongly	Disagree strongly	Agree strongly	Neutral: no opinion	Agree a little	Disagree strongly	Agree strongly	Neutral: no opinion	Neutral: no opinion	Agree strongly	Neutral: no opinion	Agree strongly	Agree a little	Disagree a little	Agree a little	Almost never	Fairly often	Fairly often	Almost never	Several days
4/7/2021 10:36	4/7/2021 10:42	IP Address	100	326	TRUE	4/7/2021 10:42	R_2tnzp212ecOhtWj	anonymous	EN	Yes, I agree to participate in this study.	42	New York	Female	Master's/Doctoral Degree	Suburban	Married	4	Yes	Working (remotely),Working (in person)	A little	A little	Yes	Sometimes	Maybe					Agree strongly	Agree a little	Disagree strongly	Agree a little	Agree a little	Disagree strongly	Disagree a little	Agree strongly	Disagree a little	Agree a little	Disagree a little	Disagree strongly	Neutral: no opinion	Agree a little	Neutral: no opinion	Agree a little	Sometimes	Fairly often	Very often	Almost never	Several days
4/7/2021 10:58	4/7/2021 11:06	IP Address	100	452	TRUE	4/7/2021 11:06	R_3IVIjrpTvNyiORT	anonymous	EN	Yes, I agree to participate in this study.	64	Georgia	Female	Some College Coursework Completed	Rural	Married	2	Yes	Not working (retired)	A little	A lot	No	Yes	Yes	Both	Severe	Hearing Aid	< 5 years	Disagree strongly	Agree strongly	Agree strongly	Disagree strongly	Agree strongly	Agree a little	Disagree strongly	Agree strongly	Agree strongly	Disagree strongly	Disagree a little	Agree strongly	Agree strongly	Agree strongly	Agree strongly	Disagree strongly	Almost never	Very often	Very often	Almost never	Several days
4/7/2021 11:05	4/7/2021 11:09	IP Address	100	244	TRUE	4/7/2021 11:09	R_rf1IXGd7vhP6rIZ	anonymous	EN	Yes, I agree to participate in this study.	38	Texas	Female	Bachelor's Degree	Rural	Married	2	Yes	Working (in person)	A little	A moderate amount	No	Yes	Yes	Both	Mild	None of the above	I have not used any hearing devices	Agree strongly	Agree a little	Agree a little	Disagree strongly	Agree strongly	Agree a little	Neutral: no opinion	Agree strongly	Disagree a little	Agree a little	Disagree strongly	Agree a little	Agree strongly	Agree strongly	Agree strongly	Agree strongly	Almost never	Very often	Very often	Almost never	Several days
4/7/2021 11:17	4/7/2021 11:22	IP Address	100	291	TRUE	4/7/2021 11:22	R_27jwPZqYYJcDT77	anonymous	EN	Yes, I agree to participate in this study.	36	Vermont	Female	Bachelor's Degree	Rural	Married	3	Yes	Working (self-employed)	A little	A little	Yes	Yes	Yes	Both	Mild	None of the above	I have not used any hearing devices	Agree strongly	Agree strongly	Disagree strongly	Agree strongly	Disagree a little	Agree a little	Disagree strongly	Agree strongly	Disagree a little	Disagree a little	Disagree strongly	Agree a little	Agree strongly	Agree strongly	Disagree a little	Neutral: no opinion	Sometimes	Fairly often	Fairly often	Sometimes	Nearly every day
4/7/2021 12:09	4/7/2021 12:17	IP Address	100	439	TRUE	4/7/2021 12:17	R_2ardjZCwZxKkBA3	anonymous	EN	Yes, I agree to participate in this study.	51	Maryland	Male	Master's/Doctoral Degree	Suburban	Married	2	Yes	Working (remotely)	A little	A moderate amount	No	No	No					Disagree a little	Agree a little	Disagree strongly	Agree a little	Agree a little	Agree a little	Disagree strongly	Agree strongly	Disagree a little	Disagree strongly	Agree a little	Disagree a little	Disagree a little	Agree a little	Agree strongly	Agree a little	Almost never	Very often	Very often	Never	Not at all
4/7/2021 12:39	4/7/2021 12:47	IP Address	100	432	TRUE	4/7/2021 12:47	R_CaJ4XMu5ZUyfF9T	anonymous	EN	Yes, I agree to participate in this study.	71	Florida	Female	Associate's Degree	Suburban	Married	2	Yes	Not working (retired)	A moderate amount	A moderate amount	Yes	Yes	Yes	Both	Mild	None of the above	I have not used any hearing devices	Agree strongly	Agree strongly	Agree a little	Disagree strongly	Agree strongly	Agree a little	Disagree a little	Agree strongly	Disagree a little	Disagree a little	Disagree strongly	Agree a little	Agree a little	Agree a little	Agree strongly	Agree a little	Never	Very often	Very often	Never	Not at all
4/7/2021 12:43	4/7/2021 12:47	IP Address	100	262	TRUE	4/7/2021 12:47	R_eE4V3ZFd3Nv8S3f	anonymous	EN	Yes, I agree to participate in this study.	61	California	Female	Master's/Doctoral Degree	Suburban	Married	2	Yes	Not working (retired)	A moderate amount	A lot	Yes	No	Yes	Both	Moderate	Hearing Aid	< 5 years	Agree a little	Agree strongly	Disagree a little	Agree a little	Agree a little	Agree a little	Disagree strongly	Agree strongly	Disagree strongly	Disagree strongly	Agree a little	Disagree a little	Agree a little	Agree strongly	Agree strongly	Neutral: no opinion	Almost never	Very often	Very often	Never	Several days
4/7/2021 12:48	4/7/2021 12:52	IP Address	100	227	TRUE	4/7/2021 12:52	R_1M5jpxgLKF9s40E	anonymous	EN	Yes, I agree to participate in this study.	25	Connecticut	Female	Master's/Doctoral Degree	Rural	Single	1	No	Working (remotely),Working (in person)	A little	A lot	Yes	No	No					Agree a little	Agree a little	Disagree a little	Agree a little	Agree strongly	Disagree a little	Disagree a little	Agree strongly	Disagree a little	Agree a little	Disagree a little	Neutral: no opinion	Agree a little	Agree strongly	Agree a little	Neutral: no opinion	Almost never	Fairly often	Sometimes	Almost never	Several days
4/7/2021 13:29	4/7/2021 13:35	IP Address	100	398	TRUE	4/7/2021 13:35	R_1jOs12REXFfZp32	anonymous	EN	Yes, I agree to participate in this study.	59	Oregon	Female	Master's/Doctoral Degree	Urban	Single	1	No	Not working (disabled)	A moderate amount	A moderate amount	Yes	No	No					Disagree strongly	Agree strongly	Agree a little	Agree a little	Agree a little	Agree a little	Agree a little	Agree strongly	Disagree a little	Agree a little	Disagree strongly	Disagree a little	Agree a little	Agree strongly	Disagree a little	Neutral: no opinion	Almost never	Fairly often	Fairly often	Sometimes	Several days
4/7/2021 14:04	4/7/2021 14:11	IP Address	100	443	TRUE	4/7/2021 14:11	R_ZyLKf7kIpTIf3jz	anonymous	EN	Yes, I agree to participate in this study.	45	Tennessee	Male	High School Diploma or Equivalent	Suburban	Married	3	Yes	Working (self-employed)	A lot	A little	Yes	No	No					Disagree strongly	Agree strongly	Agree a little	Disagree strongly	Agree strongly	Agree a little	Disagree strongly	Agree strongly	Agree a little	Disagree strongly	Disagree a little	Agree a little	Agree a little	Agree strongly	Agree strongly	Agree strongly	Never	Very often	Fairly often	Never	Not at all
4/7/2021 14:20	4/7/2021 14:25	IP Address	100	303	TRUE	4/7/2021 14:25	R_3FJ1iGuH0cRbEWI	anonymous	EN	Yes, I agree to participate in this study.	39	New Jersey	Female	Master's/Doctoral Degree	Urban	Single	1	Yes	Working (in person),Working (self-employed)	A little	A little	Yes	No	No					Agree a little	Agree strongly	Disagree strongly	Agree a little	Neutral: no opinion	Agree strongly	Disagree strongly	Agree strongly	Disagree strongly	Agree a little	Agree a little	Agree strongly	Agree strongly	Agree strongly	Agree a little	Disagree a little	Almost never	Very often	Fairly often	Never	Several days
4/7/2021 14:50	4/7/2021 15:02	IP Address	100	717	TRUE	4/7/2021 15:02	R_3NPdyWRTGkhGDS1	anonymous	EN	Yes, I agree to participate in this study.	48	Georgia	Female	Bachelor's Degree	Urban	Single	1	No	Not working (disabled)	A little	A little	No	Yes	Yes	Left	Mild	None of the above	I have not used any hearing devices	Disagree a little	Agree a little	Agree strongly	Agree a little	Agree a little	Agree a little	Disagree strongly	Agree strongly	Disagree strongly	Neutral: no opinion	Disagree strongly	Disagree strongly	Disagree strongly	Agree strongly	Agree a little	Agree a little	Fairly often	Sometimes	Almost never	Sometimes	Nearly every day
4/7/2021 16:00	4/7/2021 16:06	IP Address	100	315	TRUE	4/7/2021 16:06	R_1P6JcysROcrvQNQ	anonymous	EN	Yes, I agree to participate in this study.	62	Utah	Female	Master's/Doctoral Degree	Urban	Married	2	Yes	Not working (retired)	A moderate amount	A little	Yes	Sometimes	No					Agree strongly	Agree strongly	Agree a little	Disagree a little	Agree strongly	Agree a little	Disagree a little	Agree strongly	Disagree strongly	Disagree strongly	Disagree a little	Agree strongly	Agree a little	Agree strongly	Agree strongly	Agree a little	Never	Very often	Very often	Never	Not at all
4/7/2021 16:40	4/7/2021 16:46	IP Address	100	386	TRUE	4/7/2021 16:46	R_3JlsYiEX6fJdVd4	anonymous	EN	Yes, I agree to participate in this study.	53	Virginia	Female	Bachelor's Degree	Suburban	Married	2	Yes	Working (in person)	A little	A little	Yes	No	Maybe					Neutral: no opinion	Agree a little	Disagree strongly	Neutral: no opinion	Neutral: no opinion	Disagree a little	Disagree a little	Agree strongly	Agree a little	Agree strongly	Neutral: no opinion	Disagree strongly	Disagree strongly	Agree a little	Disagree a little	Neutral: no opinion	Fairly often	Fairly often	Very often	Sometimes	More than half the days
4/7/2021 17:31	4/7/2021 17:44	IP Address	100	776	TRUE	4/7/2021 17:44	R_1nZRoZAedLHWGqM	anonymous	EN	Yes, I agree to participate in this study.	52	Georgia	Female	Master's/Doctoral Degree	Suburban	Married	2	No	Working (in person)	A little	A little	Yes	Yes	No					Neutral: no opinion	Agree strongly	Disagree strongly	Agree a little	Disagree a little	Agree a little	Disagree strongly	Agree strongly	Disagree a little	Agree a little	Disagree a little	Neutral: no opinion	Agree a little	Agree strongly	Neutral: no opinion	Disagree a little	Sometimes	Very often	Sometimes	Almost never	More than half the days
4/7/2021 18:07	4/7/2021 18:15	IP Address	100	473	TRUE	4/7/2021 18:15	R_2zBdlxYprGHd5sM	anonymous	EN	Yes, I agree to participate in this study.	63	Tennessee	Male	Associate's Degree	Rural	Divorced	1	Yes	Working (in person)	A little	A great deal	No	Sometimes	Yes	Both	Moderate	None of the above	I have not used any hearing devices	Agree a little	Agree strongly	Disagree a little	Agree a little	Agree strongly	Neutral: no opinion	Disagree a little	Agree strongly	Agree a little	Agree strongly	Neutral: no opinion	Disagree strongly	Disagree a little	Agree strongly	Neutral: no opinion	Neutral: no opinion	Sometimes	Fairly often	Sometimes	Sometimes	Not at all
4/7/2021 20:07	4/7/2021 20:19	IP Address	100	691	TRUE	4/7/2021 20:19	R_3GiCJ04ebTFjUJ0	anonymous	EN	Yes, I agree to participate in this study.	52	Georgia	Male	Associate's Degree	Rural	Married	2	Yes	Working (in person)	A little	A little	No	Yes	Yes	Left	Severe	None of the above	I have not used any hearing devices	Agree strongly	Agree strongly	Agree a little	Agree strongly	Agree a little	Agree strongly	Disagree a little	Agree strongly	Disagree strongly	Agree a little	Disagree a little	Neutral: no opinion	Agree a little	Agree a little	Agree strongly	Agree strongly	Fairly often	Sometimes	Almost never	Sometimes	Several days
4/7/2021 23:13	4/7/2021 23:17	IP Address	100	241	TRUE	4/7/2021 23:17	R_ODaF2mznip18PF7	anonymous	EN	Yes, I agree to participate in this study.	30	California	Female	Bachelor's Degree	Urban	Single	3	No	Working (remotely)	A little	A moderate amount	No	Sometimes	No					Agree strongly	Disagree a little	Disagree strongly	Disagree a little	Agree a little	Agree a little	Disagree a little	Agree strongly	Agree a little	Agree strongly	Disagree a little	Disagree strongly	Disagree strongly	Agree strongly	Agree strongly	Disagree strongly	Fairly often	Sometimes	Sometimes	Sometimes	More than half the days
4/7/2021 23:50	4/7/2021 23:54	IP Address	100	285	TRUE	4/7/2021 23:54	R_2EhkzjhWDkZTuAT	anonymous	EN	Yes, I agree to participate in this study.	33	Washington	Female	Master's/Doctoral Degree	Suburban	Single	1	Yes	Working (in person)	A moderate amount	A moderate amount	Yes	Sometimes	No					Agree a little	Agree a little	Agree a little	Agree strongly	Agree strongly	Agree a little	Disagree strongly	Agree strongly	Agree strongly	Agree strongly	Disagree strongly	Disagree strongly	Neutral: no opinion	Agree a little	Disagree strongly	Agree strongly	Very often	Sometimes	Sometimes	Very often	More than half the days
4/8/2021 9:07	4/8/2021 9:13	IP Address	100	393	TRUE	4/8/2021 9:13	R_2cd3VAEUrgGmbA2	anonymous	EN	Yes, I agree to participate in this study.	43	Texas	Female	Some College Coursework Completed	Urban	Divorced	2	Yes	Not working (temporary layoff from a job),Student (remote)	A moderate amount	A moderate amount	Yes	Yes	Maybe					Agree strongly	Agree a little	Disagree a little	Agree a little	Agree a little	Agree a little	Agree a little	Agree strongly	Agree a little	Agree a little	Disagree a little	Disagree a little	Agree a little	Agree a little	Agree a little	Neutral: no opinion	Sometimes	Sometimes	Sometimes	Almost never	Several days
4/8/2021 9:49	4/8/2021 9:55	IP Address	100	344	TRUE	4/8/2021 9:55	R_3KTlxmBzokH8A2q	anonymous	EN	Yes, I agree to participate in this study.	76	Missouri	Female	Master's/Doctoral Degree	Suburban	Married	2	Yes	Not working (retired)	A little	A lot	Yes	No	No					Agree a little	Agree strongly	Disagree strongly	Agree a little	Agree strongly	Disagree strongly	Disagree strongly	Agree strongly	Disagree strongly	Disagree strongly	Disagree a little	Agree strongly	Agree strongly	Agree strongly	Agree strongly	Agree a little	Never	Very often	Very often	Never	Not at all
4/8/2021 16:31	4/8/2021 16:36	IP Address	100	300	TRUE	4/8/2021 16:36	R_3Pzz52JzqWL0gF2	anonymous	EN	Yes, I agree to participate in this study.	27	Washington	Female	Some College Coursework Completed	Urban	Living with a Partner	2	Yes	Student (remote)	A lot	A great deal	No	Yes	Maybe					Agree strongly	Agree a little	Agree a little	Agree strongly	Neutral: no opinion	Neutral: no opinion	Disagree a little	Agree strongly	Agree strongly	Agree strongly	Agree a little	Disagree strongly	Agree a little	Agree a little	Disagree a little	Disagree strongly	Very often	Almost never	Almost never	Fairly often	More than half the days
4/8/2021 19:21	4/8/2021 19:30	IP Address	100	563	TRUE	4/8/2021 19:30	R_2wnoslCEgAl3Rll	anonymous	EN	Yes, I agree to participate in this study.	76	Oregon	Female	Bachelor's Degree	Urban	Single	1	No	Not working (retired)	A lot	A moderate amount	Yes	No	Yes	Both	Moderate	Hearing Aid	> 5 years	Agree strongly	Agree strongly	Disagree strongly	Agree a little	Agree a little	Disagree strongly	Agree a little	Agree strongly	Agree strongly	Agree strongly	Disagree strongly	Disagree strongly	Agree strongly	Agree a little	Agree a little	Disagree a little	Sometimes	Sometimes	Sometimes	Sometimes	Several days
4/8/2021 19:42	4/8/2021 19:54	IP Address	100	681	TRUE	4/8/2021 19:54	R_CjA8T20ZFsRk9GN	anonymous	EN	Yes, I agree to participate in this study.	36	Ohio	Female	Master's/Doctoral Degree	Suburban	Living with a Roommate	2	Yes	Working (remotely),Working (in person)	A lot	A lot	No	No	No					Agree strongly	Agree a little	Disagree a little	Agree a little	Agree a little	Disagree a little	Disagree a little	Agree strongly	Agree a little	Agree a little	Disagree a little	Neutral: no opinion	Disagree a little	Agree strongly	Agree a little	Disagree a little	Almost never	Fairly often	Sometimes	Almost never	Not at all
4/9/2021 9:34	4/9/2021 9:41	IP Address	100	386	TRUE	4/9/2021 9:41	R_10AwQZt9mJry5fG	anonymous	EN	Yes, I agree to participate in this study.	75	Oregon	Male	Master's/Doctoral Degree	Suburban	Married	2	Yes	Not working (retired)	A little	A moderate amount	Yes	Yes	Yes	Both	Moderate	Hearing Aid	< 1 year	Agree strongly	Agree a little	Agree a little	Disagree a little	Agree a little	Disagree a little	Disagree strongly	Agree strongly	Agree a little	Neutral: no opinion	Agree a little	Disagree a little	Agree a little	Agree strongly	Agree strongly	Agree a little	Very often	Very often	Sometimes	Never	Not at all
4/9/2021 9:39	4/9/2021 9:46	IP Address	100	432	TRUE	4/9/2021 9:46	R_2AEgJW8WX61uNjo	anonymous	EN	Yes, I agree to participate in this study.	79	North Carolina	Female	High School Diploma or Equivalent	Suburban	Living with a Partner	2	No	Not working (retired)	A moderate amount	A little	Yes	Yes	Maybe					Agree a little	Agree a little	Disagree a little	Neutral: no opinion	Agree a little	Neutral: no opinion	Disagree a little	Agree strongly	Disagree a little	Disagree a little	Disagree a little	Agree a little	Agree strongly	Agree strongly	Agree a little	Neutral: no opinion	Almost never	Very often	Very often	Almost never	Several days
4/9/2021 9:39	4/9/2021 9:48	IP Address	100	508	TRUE	4/9/2021 9:48	R_2b2W6mEUY9tPqEb	anonymous	EN	Yes, I agree to participate in this study.	68	Arkansas	Male	Master's/Doctoral Degree	Suburban	Married	2	Yes	Not working (retired)	A lot	A moderate amount	Yes	Yes	Yes	Left	Unknown	None of the above	I have not used any hearing devices	Disagree a little	Agree a little	Agree a little	Disagree a little	Agree a little	Neutral: no opinion	Disagree a little	Agree strongly	Agree a little	Disagree a little	Disagree a little	Disagree a little	Neutral: no opinion	Agree a little	Neutral: no opinion	Agree strongly	Sometimes	Fairly often	Fairly often	Never	Several days
4/9/2021 10:01	4/9/2021 10:10	IP Address	100	519	TRUE	4/9/2021 10:10	R_2Evf4XQcMfnPzRj	anonymous	EN	Yes, I agree to participate in this study.	60	Illinois	Female	Master's/Doctoral Degree	Suburban	Widowed	1	Yes	Not working (disabled)	Not at all	A moderate amount	Yes	Yes	Maybe					Agree strongly	Agree strongly	Agree a little	Disagree a little	Agree strongly	Neutral: no opinion	Disagree strongly	Agree strongly	Agree a little	Disagree a little	Disagree a little	Neutral: no opinion	Agree a little	Disagree a little	Neutral: no opinion	Agree strongly	Fairly often	Sometimes	Sometimes	Sometimes	Not at all
4/9/2021 10:13	4/9/2021 10:18	IP Address	100	274	TRUE	4/9/2021 10:18	R_1iqEJRjMbaBUWCM	anonymous	EN	Yes, I agree to participate in this study.	39	Texas	Female	Bachelor's Degree	Urban	Divorced	1	Yes	Working (in person)	A little	A great deal	Yes	No	No					Agree a little	Disagree a little	Agree a little	Agree strongly	Agree strongly	Disagree a little	Agree a little	Agree strongly	Disagree strongly	Agree strongly	Disagree a little	Disagree a little	Agree a little	Agree a little	Disagree a little	Agree strongly	Fairly often	Fairly often	Fairly often	Fairly often	More than half the days
4/9/2021 10:22	4/9/2021 10:27	IP Address	100	301	TRUE	4/9/2021 10:27	R_2V1LMvj1TtaccGg	anonymous	EN	Yes, I agree to participate in this study.	76	Ohio	Female	Master's/Doctoral Degree	Suburban	Married	2	Yes	Not working (retired)	A moderate amount	Not at all	Yes	Sometimes	Maybe					Agree strongly	Agree a little	Agree a little	Disagree a little	Agree a little	Neutral: no opinion	Disagree a little	Agree strongly	Agree a little	Disagree strongly	Disagree strongly	Agree a little	Agree strongly	Neutral: no opinion	Agree strongly	Agree a little	Never	Very often	Fairly often	Almost never	Not at all
4/9/2021 12:49	4/9/2021 12:57	IP Address	100	507	TRUE	4/9/2021 12:57	R_12u8UJzJmN22USd	anonymous	EN	Yes, I agree to participate in this study.	69	Oregon	Male	Some College Coursework Completed	Urban	Married	3	Yes	Not working (retired)	A little	A moderate amount	Yes	Yes	Yes	Both	Moderate	None of the above	I have not used any hearing devices	Agree a little	Agree strongly	Disagree strongly	Disagree strongly	Agree strongly	Agree a little	Disagree strongly	Agree strongly	Disagree a little	Disagree strongly	Disagree strongly	Agree strongly	Agree strongly	Agree strongly	Agree strongly	Agree a little	Never	Very often	Fairly often	Almost never	Not at all
4/9/2021 13:42	4/9/2021 13:48	IP Address	100	359	TRUE	4/9/2021 13:48	R_yCQbLlGhjTrFkdP	anonymous	EN	Yes, I agree to participate in this study.	23	North Carolina	Female	Bachelor's Degree	Urban	Living with a Roommate	2	Yes	Working (remotely)	A little	A great deal	No	Sometimes	No					Agree strongly	Agree strongly	Disagree strongly	Agree strongly	Agree strongly	Neutral: no opinion	Disagree strongly	Agree strongly	Agree a little	Disagree a little	Disagree a little	Neutral: no opinion	Agree strongly	Agree strongly	Disagree a little	Neutral: no opinion	Never	Fairly often	Fairly often	Almost never	Several days
4/9/2021 15:37	4/9/2021 15:43	IP Address	100	358	TRUE	4/9/2021 15:43	R_2aIXuHb9KbdrGSF	anonymous	EN	Yes, I agree to participate in this study.	42	Maryland	Female	Master's/Doctoral Degree	Suburban	Single	2	Yes	Working (remotely)	A moderate amount	A little	Yes	Yes	No					Disagree a little	Agree strongly	Agree strongly	Agree a little	Agree strongly	Agree strongly	Neutral: no opinion	Agree strongly	Agree strongly	Neutral: no opinion	Agree a little	Disagree a little	Neutral: no opinion	Agree a little	Neutral: no opinion	Neutral: no opinion	Sometimes	Fairly often	Sometimes	Sometimes	Several days
4/9/2021 16:48	4/9/2021 16:58	IP Address	100	570	TRUE	4/9/2021 16:58	R_2EjkN6augJninDc	anonymous	EN	Yes, I agree to participate in this study.	62	Georgia	Male	Master's/Doctoral Degree	Suburban	Married	2	No	Not working (looking for work)	A lot	A little	No	No	No					Agree strongly	Agree a little	Neutral: no opinion	Agree a little	Disagree strongly	Agree a little	Disagree a little	Agree strongly	Disagree a little	Agree a little	Disagree a little	Disagree a little	Agree a little	Agree strongly	Agree a little	Neutral: no opinion	Sometimes	Fairly often	Sometimes	Almost never	More than half the days
4/9/2021 16:49	4/9/2021 17:01	IP Address	100	707	TRUE	4/9/2021 17:01	R_efmKWP2hnycnvRn	anonymous	EN	Yes, I agree to participate in this study.	75	Tennessee	Male	Master's/Doctoral Degree	Suburban	Married	2	No	Not working (retired)	A moderate amount	Not at all	Yes	Yes	Yes	Both	Moderate	Hearing Aid	> 5 years	Agree strongly	Disagree a little	Disagree strongly	Agree a little	Neutral: no opinion	Agree a little	Agree a little	Agree strongly	Agree a little	Neutral: no opinion	Disagree strongly	Neutral: no opinion	Agree a little	Agree a little	Disagree a little	Agree strongly	Fairly often	Sometimes	Sometimes	Sometimes	Several days
4/9/2021 17:12	4/9/2021 17:19	IP Address	100	433	TRUE	4/9/2021 17:20	R_3KAYsGuBPHQ1FXk	anonymous	EN	Yes, I agree to participate in this study.	62	Alabama	Female	Master's/Doctoral Degree	Rural	Divorced	1	Yes	Working (in person)	A moderate amount	A little	Yes	Yes	Yes	Right	Moderate	None of the above	I have not used any hearing devices	Disagree strongly	Agree strongly	Disagree a little	Disagree a little	Disagree a little	Agree a little	Disagree strongly	Agree strongly	Agree strongly	Agree a little	Disagree a little	Agree a little	Agree strongly	Agree strongly	Agree a little	Agree strongly	Fairly often	Fairly often	Fairly often	Fairly often	More than half the days
4/9/2021 17:21	4/9/2021 17:26	IP Address	100	294	TRUE	4/9/2021 17:26	R_stbSmDJfURhfJhD	anonymous	EN	Yes, I agree to participate in this study.	74	California	Male	Master's/Doctoral Degree	Urban	Married	2	No	Not working (retired)	A moderate amount	Not at all	Yes	Yes	No					Agree strongly	Agree a little	Disagree a little	Agree a little	Neutral: no opinion	Agree a little	Disagree a little	Agree strongly	Disagree a little	Neutral: no opinion	Agree a little	Agree a little	Neutral: no opinion	Agree a little	Agree a little	Agree a little	Almost never	Fairly often	Fairly often	Never	Not at all
4/9/2021 18:33	4/9/2021 18:37	IP Address	100	245	TRUE	4/9/2021 18:37	R_2R8s5hpsP7zUByb	anonymous	EN	Yes, I agree to participate in this study.	23	Maryland	Female	Bachelor's Degree	Suburban	Living with a Roommate	3	No	Working (remotely),Student (in person)	A little	A great deal	Yes	Yes	No					Agree strongly	Agree strongly	Agree a little	Agree strongly	Agree a little	Disagree a little	Disagree a little	Agree strongly	Agree strongly	Agree strongly	Disagree a little	Disagree strongly	Disagree a little	Agree a little	Disagree strongly	Agree a little	Fairly often	Sometimes	Almost never	Fairly often	Nearly every day
4/9/2021 21:46	4/9/2021 21:52	IP Address	100	342	TRUE	4/9/2021 21:52	R_3Dnj6dETV13ZIKR	anonymous	EN	Yes, I agree to participate in this study.	33	Michigan	Female	Bachelor's Degree	Urban	Living with a Partner,Living with a Roommate	5	Yes	Not working (looking for work),Not working (other)	A little	A moderate amount	Yes	No	No					Agree a little	Agree strongly	Disagree a little	Disagree strongly	Agree a little	Disagree a little	Disagree a little	Agree strongly	Agree a little	Agree a little	Disagree strongly	Agree a little	Agree strongly	Agree a little	Agree a little	Agree a little	Sometimes	Sometimes	Sometimes	Almost never	Several days
4/9/2021 21:56	4/9/2021 22:13	IP Address	100	1043	TRUE	4/9/2021 22:13	R_w1objG6kmHmX6nv	anonymous	EN	Yes, I agree to participate in this study.	66	California	Male	Bachelor's Degree	Rural	Married	2	Yes	Not working (looking for work)	A lot	A lot	Yes	Yes	Maybe					Agree strongly	Agree strongly	Disagree a little	Agree a little	Agree a little	Disagree strongly	Disagree strongly	Agree strongly	Agree a little	Agree a little	Agree a little	Disagree a little	Disagree a little	Agree strongly	Agree a little	Disagree a little	Almost never	Sometimes	Sometimes	Almost never	Not at all
4/10/2021 3:56	4/10/2021 4:04	IP Address	100	472	TRUE	4/10/2021 4:04	R_0v3xHjKUdVmkqlj	anonymous	EN	Yes, I agree to participate in this study.	73	Oregon	Male	Bachelor's Degree	Rural	Living with a Partner	2	No	Working (in person)	A lot	Not at all	Yes	Sometimes	Maybe					Neutral: no opinion	Agree a little	Agree a little	Disagree strongly	Agree a little	Neutral: no opinion	Disagree a little	Agree strongly	Agree a little	Disagree a little	Disagree strongly	Neutral: no opinion	Agree a little	Agree a little	Agree a little	Neutral: no opinion	Never	Fairly often	Very often	Almost never	Not at all
4/10/2021 5:14	4/10/2021 5:20	IP Address	100	369	TRUE	4/10/2021 5:20	R_1NCVxUrzMkq5DCJ	anonymous	EN	Yes, I agree to participate in this study.	56	Georgia	Male	Bachelor's Degree	Suburban	Single	1	Yes	Working (self-employed)	A great deal	A lot	No	No	No					Neutral: no opinion	Agree strongly	Agree a little	Agree strongly	Agree a little	Agree strongly	Disagree strongly	Agree strongly	Disagree strongly	Agree a little	Disagree a little	Neutral: no opinion	Disagree a little	Agree strongly	Neutral: no opinion	Agree strongly	Very often	Sometimes	Almost never	Sometimes	Nearly every day
4/10/2021 12:00	4/10/2021 12:11	IP Address	100	641	TRUE	4/10/2021 12:11	R_3I79i840Ed5oNA5	anonymous	EN	Yes, I agree to participate in this study.	73	Missouri	Male	Master's/Doctoral Degree	Suburban	Married	2	Yes	Not working (retired)	A little	A moderate amount	Yes	No	No					Disagree a little	Agree a little	Disagree strongly	Disagree a little	Agree a little	Agree strongly	Agree a little	Agree strongly	Disagree strongly	Disagree strongly	Disagree strongly	Agree strongly	Agree strongly	Agree strongly	Agree a little	Agree strongly	Never	Never	Fairly often	Almost never	Not at all
4/10/2021 15:24	4/10/2021 15:34	IP Address	100	596	TRUE	4/10/2021 15:34	R_868wI93skhZCGKB	anonymous	EN	Yes, I agree to participate in this study.	68	California	Female	Some College Coursework Completed	Urban	Widowed	1	No	Not working (retired)	A lot	A lot	Yes	Yes	Yes	Both	Mild	Hearing Aid	> 5 years	Disagree a little	Agree strongly	Agree a little	Disagree strongly	Agree strongly	Agree a little	Neutral: no opinion	Agree strongly	Agree a little	Neutral: no opinion	Disagree a little	Neutral: no opinion	Agree a little	Agree strongly	Agree strongly	Agree a little	Sometimes	Fairly often	Fairly often	Almost never	Several days
4/10/2021 16:24	4/10/2021 16:28	IP Address	100	241	TRUE	4/10/2021 16:28	R_21tvHtNEFvl2jU1	anonymous	EN	Yes, I agree to participate in this study.	32	Arkansas	Female	Master's/Doctoral Degree	Suburban	Married	2	Yes	Working (in person)	A lot	A lot	Yes	No	Maybe					Neutral: no opinion	Agree strongly	Disagree a little	Agree strongly	Agree strongly	Agree strongly	Disagree strongly	Agree strongly	Agree a little	Neutral: no opinion	Disagree strongly	Agree strongly	Agree strongly	Agree strongly	Disagree a little	Agree a little	Sometimes	Fairly often	Fairly often	Almost never	Several days
4/10/2021 16:31	4/10/2021 16:46	IP Address	100	914	TRUE	4/10/2021 16:46	R_1IyCYlMVW9WVDAD	anonymous	EN	Yes, I agree to participate in this study.	76	Missouri	Male	Master's/Doctoral Degree	Urban	Married	2	No	Not working (retired)	A lot	A little	Yes	Yes	Yes	Right	Severe	Hearing Aid	> 5 years	Disagree a little	Agree a little	Disagree strongly	Agree strongly	Disagree a little	Agree a little	Neutral: no opinion	Agree strongly	Disagree a little	Disagree strongly	Disagree a little	Agree a little	Neutral: no opinion	Agree strongly	Agree strongly	Agree strongly	Almost never	Very often	Fairly often	Almost never	Not at all
4/10/2021 20:26	4/10/2021 20:34	IP Address	100	443	TRUE	4/10/2021 20:34	R_Q3QHfMo1USsHHrj	anonymous	EN	Yes, I agree to participate in this study.	73	Illinois	Male	Master's/Doctoral Degree	Suburban	Married	2	No	Not working (retired)	A moderate amount	A moderate amount	Yes	No	Yes	Both	Moderate	Hearing Aid	> 5 years	Disagree a little	Agree strongly	Disagree strongly	Disagree strongly	Agree strongly	Agree strongly	Disagree strongly	Agree strongly	Disagree strongly	Disagree strongly	Disagree strongly	Agree a little	Agree strongly	Agree strongly	Agree strongly	Agree strongly	Never	Very often	Very often	Never	Not at all
4/10/2021 21:12	4/10/2021 21:16	IP Address	100	195	TRUE	4/10/2021 21:16	R_Pv7mkC2tDlRYYed	anonymous	EN	Yes, I agree to participate in this study.	37	New York	Female	Master's/Doctoral Degree	Urban	Single	1	No	Working (in person)	A moderate amount	A moderate amount	Yes	Yes	No					Agree strongly	Agree strongly	Agree a little	Agree strongly	Agree strongly	Disagree a little	Disagree strongly	Agree strongly	Agree strongly	Agree strongly	Disagree a little	Disagree a little	Agree strongly	Agree strongly	Disagree strongly	Neutral: no opinion	Fairly often	Almost never	Sometimes	Fairly often	Several days
4/11/2021 11:39	4/11/2021 11:45	IP Address	100	358	TRUE	4/11/2021 11:45	R_6MsWx5faVNOl3Et	anonymous	EN	Yes, I agree to participate in this study.	33	Ohio	Female	Master's/Doctoral Degree	Rural	Married	5	No	Working (in person)	A little	A lot	No	Yes	Yes	Both	Severe	Hearing Aid	> 5 years	Disagree a little	Neutral: no opinion	Disagree strongly	Disagree a little	Agree a little	Agree a little	Neutral: no opinion	Agree strongly	Neutral: no opinion	Disagree strongly	Neutral: no opinion	Agree a little	Agree a little	Agree a little	Agree strongly	Agree a little	Almost never	Fairly often	Fairly often	Almost never	Several days
4/11/2021 12:11	4/11/2021 12:16	IP Address	100	308	TRUE	4/11/2021 12:16	R_1ffO6TxYZRfkwLv	anonymous	EN	Yes, I agree to participate in this study.	50	California	Female	Master's/Doctoral Degree	Urban	Separated	1	Yes	Working (in person)	A moderate amount	A moderate amount	Yes	No	No					Agree strongly	Agree strongly	Agree a little	Agree strongly	Agree strongly	Disagree strongly	Disagree strongly	Agree strongly	Neutral: no opinion	Agree strongly	Agree a little	Disagree a little	Neutral: no opinion	Agree strongly	Disagree a little	Disagree strongly	Fairly often	Almost never	Sometimes	Very often	Nearly every day
4/11/2021 17:57	4/11/2021 18:03	IP Address	100	345	TRUE	4/11/2021 18:03	R_27p24k6HsqFcTz2	anonymous	EN	Yes, I agree to participate in this study.	59	Colorado	Female	Bachelor's Degree	Suburban	Married	2	Yes	Working (in person)	Not at all	Not at all	Yes	Yes	Maybe					Agree strongly	Agree a little	Disagree strongly	Disagree a little	Agree a little	Agree a little	Agree a little	Agree strongly	Disagree a little	Agree a little	Disagree a little	Disagree strongly	Disagree a little	Agree strongly	Agree a little	Agree a little	Almost never	Very often	Very often	Never	Not at all
4/12/2021 6:54	4/12/2021 6:58	IP Address	100	198	TRUE	4/12/2021 6:58	R_2zA3ILqmlEKwbDP	anonymous	EN	Yes, I agree to participate in this study.	37	Ohio	Female	Some College Coursework Completed	Suburban	Single	5	Yes	Not working (disabled)	A little	A little	No	No	No					Agree strongly	Neutral: no opinion	Neutral: no opinion	Agree a little	Agree a little	Disagree strongly	Disagree a little	Agree strongly	Agree a little	Agree strongly	Agree a little	Disagree a little	Neutral: no opinion	Agree a little	Neutral: no opinion	Disagree a little	Fairly often	Fairly often	Sometimes	Almost never	More than half the days
4/12/2021 8:37	4/12/2021 8:40	IP Address	100	227	TRUE	4/12/2021 8:40	R_3gUbgM2KXOjf9zj	anonymous	EN	Yes, I agree to participate in this study.	31	Texas	Female	Master's/Doctoral Degree	Suburban	Married	2	Yes	Working (remotely)	A lot	A lot	Yes	No	No					Disagree strongly	Agree strongly	Disagree a little	Disagree a little	Agree a little	Agree a little	Disagree a little	Agree strongly	Disagree a little	Disagree strongly	Disagree a little	Agree strongly	Agree strongly	Agree a little	Agree a little	Agree a little	Almost never	Very often	Very often	Never	Not at all
4/12/2021 11:53	4/12/2021 12:07	IP Address	100	875	TRUE	4/12/2021 12:07	R_23V3xkDA8x6aYof	anonymous	EN	Yes, I agree to participate in this study.	49	Mississippi	Female	Bachelor's Degree	Suburban	Married	2	No	Working (in person)	A little	A moderate amount	Yes	Sometimes	No					Agree a little	Agree strongly	Disagree strongly	Agree a little	Agree strongly	Disagree a little	Disagree strongly	Agree strongly	Disagree strongly	Disagree strongly	Disagree strongly	Agree strongly	Agree a little	Agree strongly	Agree strongly	Agree a little	Sometimes	Very often	Very often	Never	Not at all
4/12/2021 18:05	4/12/2021 18:13	IP Address	100	435	TRUE	4/12/2021 18:13	R_3dMrjATdNIuDYhZ	anonymous	EN	Yes, I agree to participate in this study.	41	North Carolina	Female	Master's/Doctoral Degree	Suburban	Living with a Partner	3	Yes	Working (remotely)	A great deal	A little	Yes	No	No					Agree strongly	Agree strongly	Disagree strongly	Disagree a little	Agree strongly	Disagree strongly	Disagree strongly	Agree strongly	Disagree strongly	Agree strongly	Disagree strongly	Agree a little	Agree a little	Agree strongly	Agree a little	Agree a little	Very often	Almost never	Never	Almost never	Several days
4/12/2021 19:44	4/12/2021 19:54	IP Address	100	565	TRUE	4/12/2021 19:54	R_2CBXjxUvK97Mk82	anonymous	EN	Yes, I agree to participate in this study.	34	Washington	Female	Master's/Doctoral Degree	Rural	Living with a Partner	2	Yes	Working (remotely)	A little	A moderate amount	Yes	Yes	No					Agree strongly	Agree strongly	Agree strongly	Disagree a little	Agree strongly	Disagree a little	Agree a little	Agree strongly	Agree a little	Agree strongly	Agree a little	Disagree strongly	Neutral: no opinion	Agree a little	Agree a little	Disagree a little	Very often	Fairly often	Almost never	Almost never	More than half the days
4/13/2021 10:50	4/13/2021 10:55	IP Address	100	287	TRUE	4/13/2021 10:55	R_3NOLFmJO4rk1nv1	anonymous	EN	Yes, I agree to participate in this study.	50	Ohio	Female	Bachelor's Degree	Rural	Married	3	Yes	Working (remotely)	A lot	A moderate amount	Yes	Yes	Yes	Left	Mild	None of the above	I have not used any hearing devices	Disagree a little	Agree a little	Neutral: no opinion	Agree a little	Agree strongly	Agree strongly	Agree a little	Agree strongly	Neutral: no opinion	Neutral: no opinion	Disagree a little	Agree a little	Agree a little	Agree strongly	Neutral: no opinion	Agree a little	Sometimes	Fairly often	Fairly often	Sometimes	Several days
4/13/2021 17:23	4/13/2021 17:30	IP Address	100	429	TRUE	4/13/2021 17:30	R_1Dr8qzwjlBBcmiJ	anonymous	EN	Yes, I agree to participate in this study.	46	Iowa	Female	Bachelor's Degree	Suburban	Married	6	Yes	Working (in person)	A little	A lot	No	Sometimes	Yes	Unknown	Mild	None of the above	I have not used any hearing devices	Disagree a little	Agree strongly	Agree a little	Agree strongly	Agree a little	Agree a little	Agree a little	Agree strongly	Agree a little	Agree a little	Neutral: no opinion	Neutral: no opinion	Agree a little	Agree strongly	Agree a little	Agree a little	Sometimes	Fairly often	Fairly often	Sometimes	Several days
4/13/2021 21:26	4/13/2021 21:31	IP Address	100	292	TRUE	4/13/2021 21:31	R_yI3lnxRflyO4FCp	anonymous	EN	Yes, I agree to participate in this study.	31	New York	Female	Technical Degree	Suburban	Living with a Partner	2	Yes	Working (in person)	A little	A lot	No	Sometimes	No					Disagree a little	Agree a little	Disagree a little	Disagree a little	Agree strongly	Neutral: no opinion	Neutral: no opinion	Agree strongly	Neutral: no opinion	Disagree a little	Neutral: no opinion	Agree a little	Neutral: no opinion	Agree a little	Neutral: no opinion	Neutral: no opinion	Almost never	Very often	Fairly often	Almost never	Not at all
4/14/2021 1:10	4/14/2021 1:17	IP Address	100	397	TRUE	4/14/2021 1:17	R_dijPdQBFRuMExBT	anonymous	EN	Yes, I agree to participate in this study.	59	Colorado	Female	Some College Coursework Completed	Suburban	Single	2	No	Not working (retired)	A little	A little	No	No	Maybe					Neutral: no opinion	Agree strongly	Neutral: no opinion	Agree a little	Neutral: no opinion	Disagree a little	Disagree strongly	Agree strongly	Neutral: no opinion	Disagree a little	Neutral: no opinion	Agree a little	Agree a little	Agree strongly	Agree a little	Neutral: no opinion	Never	Sometimes	Sometimes	Never	Several days
4/14/2021 7:37	4/14/2021 7:54	IP Address	100	1022	TRUE	4/14/2021 7:54	R_RWANjzyWMKmhkt3	anonymous	EN	Yes, I agree to participate in this study.	40	Minnesota	Female	Associate's Degree	Urban	Single	1	Yes	Not working (disabled)	A little	A moderate amount	Yes	No	Maybe					Disagree a little	Agree a little	Disagree a little	Agree strongly	Agree a little	Disagree a little	Disagree a little	Agree strongly	Agree a little	Agree a little	Disagree a little	Disagree strongly	Agree strongly	Agree a little	Disagree a little	Disagree a little	Fairly often	Sometimes	Sometimes	Sometimes	More than half the days
4/14/2021 15:25	4/14/2021 15:30	IP Address	100	325	TRUE	4/14/2021 15:30	R_eWERFJTqVg0DC7v	anonymous	EN	Yes, I agree to participate in this study.	50	Illinois	Female	Associate's Degree	Urban	Single	2	Yes	Working (self-employed)	A great deal	A great deal	No	No	No					Disagree strongly	Agree strongly	Disagree strongly	Agree a little	Agree strongly	Agree a little	Disagree strongly	Agree strongly	Disagree strongly	Disagree strongly	Disagree strongly	Disagree a little	Agree strongly	Agree strongly	Agree strongly	Agree strongly	Never	Very often	Fairly often	Almost never	Not at all
4/14/2021 15:32	4/14/2021 15:36	IP Address	100	218	TRUE	4/14/2021 15:36	R_3GiTh8ozZPLAP11	anonymous	EN	Yes, I agree to participate in this study.	27	Pennsylvania	Female	Some College Coursework Completed	Suburban	Single	3	No	Not working (other)	A moderate amount	A moderate amount	No	No	No					Agree strongly	Agree a little	Disagree strongly	Agree a little	Agree a little	Agree a little	Disagree strongly	Agree strongly	Disagree strongly	Disagree strongly	Neutral: no opinion	Neutral: no opinion	Disagree a little	Agree a little	Agree a little	Agree a little	Almost never	Fairly often	Fairly often	Never	Not at all
4/14/2021 15:40	4/14/2021 15:46	IP Address	100	347	TRUE	4/14/2021 15:46	R_2Ynf2i91i9h7WbP	anonymous	EN	Yes, I agree to participate in this study.	55	Illinois	Female	Master's/Doctoral Degree	Suburban	Married	3	Yes	Working (in person)	A great deal	A great deal	Yes	Yes	Yes	Both	Moderate	None of the above	> 5 years	Neutral: no opinion	Neutral: no opinion	Agree a little	Agree a little	Disagree a little	Neutral: no opinion	Agree a little	Agree strongly	Neutral: no opinion	Neutral: no opinion	Neutral: no opinion	Disagree a little	Disagree a little	Agree a little	Disagree a little	Agree a little	Sometimes	Sometimes	Sometimes	Almost never	Not at all
4/14/2021 15:51	4/14/2021 15:59	IP Address	100	471	TRUE	4/14/2021 15:59	R_beCvzrBvu1HCvPX	anonymous	EN	Yes, I agree to participate in this study.	73	Ohio	Female	Master's/Doctoral Degree	Suburban	Married	2	Yes	Not working (retired)	A moderate amount	A moderate amount	Yes	No	Yes	Unknown	Mild	None of the above	I have not used any hearing devices	Agree a little	Agree strongly	Agree a little	Agree a little	Agree strongly	Agree a little	Disagree strongly	Agree strongly	Agree a little	Agree a little	Disagree a little	Disagree a little	Agree strongly	Agree strongly	Agree a little	Agree a little	Almost never	Fairly often	Sometimes	Almost never	Several days
4/14/2021 15:43	4/14/2021 16:31	IP Address	100	2861	TRUE	4/14/2021 16:31	R_3s6wqzzpVuxqzpU	anonymous	EN	Yes, I agree to participate in this study.	37	Maryland	Female	Bachelor's Degree	Suburban	Divorced	6	Yes	Working (remotely)	A little	A little	Maybe	Yes	Yes	Both	Moderate	None of the above	I have not used any hearing devices	Neutral: no opinion	Agree a little	Disagree strongly	Neutral: no opinion	Neutral: no opinion	Agree a little	Neutral: no opinion	Agree strongly	Neutral: no opinion	Neutral: no opinion	Neutral: no opinion	Neutral: no opinion	Neutral: no opinion	Agree a little	Agree a little	Agree a little	Sometimes	Sometimes	Sometimes	Sometimes	Several days
4/14/2021 16:25	4/14/2021 16:32	IP Address	100	462	TRUE	4/14/2021 16:32	R_12LaalVjtGg0Mrm	anonymous	EN	Yes, I agree to participate in this study.	35	Oregon	Female	Bachelor's Degree	Urban	Married	2	Yes	Working (in person),Working (self-employed),Student (remote)	A moderate amount	A moderate amount	Yes	No	No					Agree strongly	Agree strongly	Agree a little	Agree strongly	Agree strongly	Neutral: no opinion	Disagree a little	Agree strongly	Disagree a little	Neutral: no opinion	Disagree a little	Disagree strongly	Agree a little	Agree a little	Disagree a little	Disagree a little	Sometimes	Fairly often	Sometimes	Sometimes	Several days
4/14/2021 16:38	4/14/2021 16:42	IP Address	100	256	TRUE	4/14/2021 16:42	R_1hNj4h0wr7PoA34	anonymous	EN	Yes, I agree to participate in this study.	35	Florida	Female	Some College Coursework Completed	Rural	Married	4	Yes	Student (remote),Student (in person)	A moderate amount	A moderate amount	No	No	No					Disagree a little	Neutral: no opinion	Agree a little	Agree strongly	Agree strongly	Neutral: no opinion	Neutral: no opinion	Agree strongly	Disagree a little	Agree a little	Disagree strongly	Disagree a little	Neutral: no opinion	Agree strongly	Neutral: no opinion	Agree a little	Almost never	Fairly often	Sometimes	Sometimes	Several days
4/14/2021 17:14	4/14/2021 17:19	IP Address	100	301	TRUE	4/14/2021 17:19	R_2SqX5YHGUhoK0wf	anonymous	EN	Yes, I agree to participate in this study.	40	Louisiana	Female	Master's/Doctoral Degree	Urban	Single	1	Yes	Working (in person)	A little	A moderate amount	Yes	No	No					Agree strongly	Agree strongly	Disagree a little	Agree a little	Agree strongly	Agree a little	Disagree a little	Agree strongly	Agree a little	Agree strongly	Disagree strongly	Disagree a little	Disagree a little	Agree a little	Disagree a little	Agree strongly	Fairly often	Almost never	Sometimes	Fairly often	More than half the days
4/14/2021 17:42	4/14/2021 17:57	IP Address	100	891	TRUE	4/14/2021 17:57	R_1P5IIb3MgiYKlYu	anonymous	EN	Yes, I agree to participate in this study.	55	New York	Female	Bachelor's Degree	Suburban	Married	3	Yes	Working (in person)	A little	A moderate amount	Yes	Yes	Yes	Right	Moderate	None of the above	I have not used any hearing devices	Agree a little	Agree strongly	Disagree strongly	Agree strongly	Agree a little	Agree strongly	Agree a little	Agree strongly	Disagree strongly	Neutral: no opinion	Agree a little	Agree strongly	Disagree a little	Agree strongly	Disagree a little	Agree a little	Almost never	Fairly often	Very often	Never	Not at all
4/14/2021 19:23	4/14/2021 19:28	IP Address	100	308	TRUE	4/14/2021 19:28	R_1lrAvj43xBtT3Xo	anonymous	EN	Yes, I agree to participate in this study.	35	Illinois	Female	Bachelor's Degree	Rural	Single	3	Yes	Not working (looking for work)	Not at all	A great deal	Yes	No	Yes	Left	Mild	None of the above	I have not used any hearing devices	Agree a little	Agree strongly	Agree a little	Agree a little	Agree strongly	Agree strongly	Disagree a little	Agree strongly	Agree a little	Agree a little	Disagree a little	Disagree strongly	Disagree a little	Agree strongly	Agree a little	Agree strongly	Very often	Sometimes	Sometimes	Very often	Several days
4/15/2021 0:39	4/15/2021 0:51	IP Address	100	723	TRUE	4/15/2021 0:51	R_BMq37n9Z78Ys8xP	anonymous	EN	Yes, I agree to participate in this study.	67	California	Female	Master's/Doctoral Degree	Urban	Married	2	No	Not working (retired)	A moderate amount	Not at all	Yes	No	Yes	Left	Severe	Hearing Aid	< 5 years	Agree a little	Agree strongly	Disagree a little	Agree a little	Neutral: no opinion	Neutral: no opinion	Disagree strongly	Agree strongly	Agree a little	Agree a little	Disagree a little	Disagree a little	Agree a little	Neutral: no opinion	Disagree a little	Neutral: no opinion	Sometimes	Fairly often	Sometimes	Sometimes	Several days
4/15/2021 7:18	4/15/2021 7:24	IP Address	100	348	TRUE	4/15/2021 7:24	R_3PTaawEXejJNKFo	anonymous	EN	Yes, I agree to participate in this study.	59	Ohio	Female	Master's/Doctoral Degree	Rural	Divorced	1	Yes	Not working (other)	A little	A little	Yes	No	Yes	Right	Moderate,Severe	Hearing Aid	< 5 years	Disagree strongly	Agree strongly	Agree strongly	Agree strongly	Agree strongly	Agree strongly	Disagree strongly	Agree strongly	Agree strongly	Agree strongly	Disagree strongly	Disagree strongly	Disagree a little	Disagree a little	Disagree strongly	Agree strongly	Very often	Almost never	Never	Fairly often	Nearly every day
4/15/2021 8:11	4/15/2021 8:35	IP Address	100	1452	TRUE	4/15/2021 8:35	R_33pPnZWbx95ezCR	anonymous	EN	Yes, I agree to participate in this study.	73	Pennsylvania	Male	Master's/Doctoral Degree	Suburban	Married	2	No	Not working (retired)	A moderate amount	A moderate amount	Yes	Sometimes	Yes	Both	Mild	None of the above	I have not used any hearing devices	Disagree strongly	Agree strongly	Disagree strongly	Agree a little	Agree strongly	Disagree a little	Agree a little	Agree strongly	Disagree a little	Disagree strongly	Disagree strongly	Agree a little	Agree a little	Agree strongly	Agree a little	Agree a little	Fairly often	Fairly often	Fairly often	Almost never	Several days
4/15/2021 9:54	4/15/2021 10:01	IP Address	100	419	TRUE	4/15/2021 10:01	R_2qyfpy5OcwMm6nw	anonymous	EN	Yes, I agree to participate in this study.	38	Georgia	Female	Bachelor's Degree	Rural	Married	3	Yes	Working (self-employed)	A great deal	A little	No	No	No					Disagree strongly	Agree strongly	Disagree a little	Agree a little	Agree strongly	Agree a little	Disagree strongly	Agree strongly	Disagree a little	Agree a little	Disagree strongly	Disagree a little	Agree a little	Agree strongly	Disagree a little	Agree strongly	Sometimes	Sometimes	Sometimes	Sometimes	More than half the days
4/15/2021 10:09	4/15/2021 10:16	IP Address	100	405	TRUE	4/15/2021 10:16	R_1kMso7ET0rpH7uN	anonymous	EN	Yes, I agree to participate in this study.	26	Missouri	Female	Master's/Doctoral Degree	Suburban	Living with a Partner	2	Yes	Working (remotely),Working (in person)	A moderate amount	A moderate amount	Yes	No	No					Agree strongly	Agree strongly	Disagree a little	Agree a little	Agree strongly	Disagree a little	Disagree strongly	Agree strongly	Disagree a little	Neutral: no opinion	Disagree a little	Disagree a little	Agree strongly	Agree strongly	Agree a little	Neutral: no opinion	Almost never	Fairly often	Fairly often	Sometimes	Several days
4/15/2021 13:02	4/15/2021 13:06	IP Address	100	290	TRUE	4/15/2021 13:06	R_cCM2iCNMIflaNvb	anonymous	EN	Yes, I agree to participate in this study.	33	New York	Male	Master's/Doctoral Degree	Urban	Married	3	Yes	Working (in person)	A little	A moderate amount	Yes	No	No					Disagree a little	Disagree a little	Disagree strongly	Disagree a little	Agree a little	Agree a little	Disagree a little	Agree strongly	Disagree strongly	Disagree strongly	Disagree strongly	Agree strongly	Agree a little	Agree strongly	Agree strongly	Agree strongly	Almost never	Fairly often	Fairly often	Almost never	Not at all
4/15/2021 14:54	4/15/2021 14:58	IP Address	100	254	TRUE	4/15/2021 14:58	R_8pKrODqooOD1e4p	anonymous	EN	Yes, I agree to participate in this study.	28	Minnesota	Female	Bachelor's Degree	Suburban	Single	1	No	Working (remotely)	A moderate amount	A great deal	Yes	Sometimes	No					Agree a little	Agree strongly	Disagree a little	Agree strongly	Agree a little	Disagree strongly	Disagree a little	Agree strongly	Neutral: no opinion	Agree a little	Disagree a little	Disagree a little	Agree a little	Neutral: no opinion	Agree a little	Disagree a little	Sometimes	Very often	Fairly often	Sometimes	More than half the days
4/15/2021 20:02	4/15/2021 20:07	IP Address	100	299	TRUE	4/15/2021 20:07	R_2fHaSOZEPq4aIFJ	anonymous	EN	Yes, I agree to participate in this study.	29	Texas	Female	Bachelor's Degree	Urban	Single	1	Yes	Working (remotely)	A lot	A great deal	Yes	No	No					Neutral: no opinion	Agree strongly	Agree strongly	Agree a little	Agree strongly	Agree a little	Agree a little	Agree strongly	Agree strongly	Neutral: no opinion	Disagree strongly	Neutral: no opinion	Agree a little	Neutral: no opinion	Agree a little	Agree strongly	Sometimes	Sometimes	Sometimes	Sometimes	Several days
4/16/2021 17:07	4/16/2021 17:15	IP Address	100	514	TRUE	4/16/2021 17:15	R_1IzJ6hSo1N1OMCQ	anonymous	EN	Yes, I agree to participate in this study.	65	Rhode Island	Female	Some College Coursework Completed	Urban	Married	2	Yes	Not working (retired)	A great deal	Not at all	Yes	Sometimes	Yes	Both	Mild	None of the above	I have not used any hearing devices	Disagree strongly	Agree strongly	Agree a little	Agree strongly	Agree strongly	Disagree a little	Disagree strongly	Agree strongly	Agree a little	Agree a little	Disagree strongly	Disagree strongly	Agree a little	Agree strongly	Agree strongly	Agree strongly	Fairly often	Sometimes	Sometimes	Fairly often	Several days
4/17/2021 19:15	4/17/2021 19:23	IP Address	100	435	TRUE	4/17/2021 19:23	R_3h9I3fq52a7H0nb	anonymous	EN	Yes, I agree to participate in this study.	62	California	Female	Associate's Degree	Urban	Widowed	2	Yes	Not working (disabled)	A great deal	A little	No	No	No					Agree a little	Agree strongly	Disagree a little	Agree strongly	Disagree a little	Agree a little	Neutral: no opinion	Agree strongly	Neutral: no opinion	Agree a little	Agree a little	Disagree a little	Agree a little	Agree a little	Disagree a little	Agree a little	Fairly often	Sometimes	Never	Sometimes	More than half the days
4/18/2021 6:03	4/18/2021 6:10	IP Address	100	454	TRUE	4/18/2021 6:10	R_1dmlRPMa1te1oNX	anonymous	EN	Yes, I agree to participate in this study.	56	Iowa	Female	Some College Coursework Completed	Urban	Married	3	No	Not working (other)	A moderate amount	A moderate amount	No	No	No					Agree a little	Agree strongly	Agree strongly	Agree a little	Agree strongly	Agree a little	Agree a little	Agree strongly	Agree a little	Agree a little	Disagree a little	Disagree a little	Neutral: no opinion	Agree a little	Disagree a little	Agree strongly	Sometimes	Sometimes	Sometimes	Sometimes	Several days
4/18/2021 11:59	4/18/2021 12:05	IP Address	100	352	TRUE	4/18/2021 12:05	R_22tfIfHJXi1Juyx	anonymous	EN	Yes, I agree to participate in this study.	42	Alabama	Female	Bachelor's Degree	Rural	Married	4	Yes	Not working (other)	A moderate amount	A lot	Yes	Yes	No					Agree a little	Agree strongly	Disagree a little	Agree a little	Disagree a little	Agree a little	Disagree strongly	Agree strongly	Disagree a little	Disagree a little	Disagree strongly	Agree a little	Agree a little	Agree strongly	Agree strongly	Agree a little	Sometimes	Fairly often	Sometimes	Almost never	Not at all
4/18/2021 14:58	4/18/2021 15:05	IP Address	100	464	TRUE	4/18/2021 15:06	R_3lxznc9PNMI8zF5	anonymous	EN	Yes, I agree to participate in this study.	49	Georgia	Female	High School Diploma or Equivalent	Rural	Living with a Partner	2	Yes	Working (in person)	Not at all	A little	No	Yes	Yes	Right	Severe	Hearing Aid	< 5 years	Disagree a little	Agree strongly	Agree strongly	Agree strongly	Agree strongly	Neutral: no opinion	Disagree a little	Agree strongly	Agree a little	Agree strongly	Disagree a little	Neutral: no opinion	Agree strongly	Agree a little	Disagree strongly	Disagree a little	Fairly often	Never	Almost never	Fairly often	Nearly every day
4/18/2021 22:20	4/18/2021 22:27	IP Address	100	411	TRUE	4/18/2021 22:27	R_2vexi2XQlIMpxGn	anonymous	EN	Yes, I agree to participate in this study.	75	California	Female	Master's/Doctoral Degree	Suburban	Living with a Partner	2	No	Not working (retired)	A moderate amount	A little	Yes	No	Yes	Both	Moderate	None of the above	I have not used any hearing devices	Agree a little	Agree strongly	Disagree a little	Agree a little	Agree strongly	Agree a little	Disagree strongly	Agree strongly	Agree a little	Agree a little	Disagree a little	Disagree a little	Agree strongly	Agree a little	Agree a little	Disagree a little	Sometimes	Sometimes	Sometimes	Sometimes	Several days
4/20/2021 4:44	4/20/2021 4:52	IP Address	100	497	TRUE	4/20/2021 4:52	R_vCFz2nUFiOiR0WJ	anonymous	EN	Yes, I agree to participate in this study.	59	Tennessee	Female	Bachelor's Degree	Suburban	Married	2	Yes	Not working (disabled)	A moderate amount	A lot	No	No	No					Agree strongly	Agree strongly	Disagree a little	Agree strongly	Agree strongly	Disagree strongly	Disagree strongly	Agree strongly	Agree a little	Agree a little	Disagree a little	Neutral: no opinion	Agree strongly	Agree a little	Agree a little	Agree a little	Fairly often	Sometimes	Almost never	Very often	Several days
4/20/2021 10:32	4/20/2021 10:44	IP Address	100	696	TRUE	4/20/2021 10:44	R_2rlw1JYC3basUJI	anonymous	EN	Yes, I agree to participate in this study.	72	Texas	Male	Bachelor's Degree	Suburban	Married	3	Yes	Not working (temporary layoff from a job)	A little	A lot	Yes	Yes	Yes	Both	Moderate	Hearing Aid	> 5 years	Agree strongly	Agree a little	Disagree strongly	Neutral: no opinion	Neutral: no opinion	Neutral: no opinion	Disagree a little	Agree strongly	Agree a little	Disagree a little	Disagree a little	Disagree a little	Agree a little	Agree a little	Agree strongly	Neutral: no opinion	Almost never	Very often	Very often	Almost never	Not at all
4/20/2021 17:54	4/20/2021 18:09	IP Address	100	937	TRUE	4/20/2021 18:09	R_PA61rgZjgByGy0V	anonymous	EN	Yes, I agree to participate in this study.	38	Missouri	Female	Master's/Doctoral Degree	Urban	Single	1	Yes	Working (in person)	A moderate amount	A lot	No	Yes	Yes	Right	Severe	None of the above	I have not used any hearing devices	Agree strongly	Agree strongly	Disagree strongly	Agree strongly	Agree strongly	Neutral: no opinion	Disagree strongly	Agree strongly	Agree a little	Disagree strongly	Neutral: no opinion	Disagree strongly	Agree a little	Agree strongly	Agree a little	Agree a little	Fairly often	Fairly often	Almost never	Sometimes	Several days
4/21/2021 15:30	4/21/2021 15:34	IP Address	100	230	TRUE	4/21/2021 15:34	R_2Enw5bBLL5pp3qN	anonymous	EN	Yes, I agree to participate in this study.	40	Ohio	Female	Master's/Doctoral Degree	Rural	Married	5	Yes	Working (remotely)	A little	A great deal	Yes	No	No					Agree a little	Agree a little	Disagree strongly	Agree strongly	Agree a little	Agree strongly	Disagree strongly	Agree strongly	Disagree strongly	Agree strongly	Neutral: no opinion	Disagree strongly	Agree a little	Agree strongly	Disagree a little	Agree a little	Fairly often	Almost never	Almost never	Fairly often	Several days
4/22/2021 12:12	4/22/2021 13:30	IP Address	100	4678	TRUE	4/22/2021 13:30	R_1LzXAhZp77zKkrN	anonymous	EN	Yes, I agree to participate in this study.	53	Texas	Male	Associate's Degree	Suburban	Widowed	1	Yes	Not working (disabled)	Not at all	A lot	No	Yes	Yes	Both	Severe	None of the above	I have not used any hearing devices	Agree a little	Agree strongly	Agree a little	Agree a little	Disagree a little	Agree a little	Agree a little	Agree strongly	Disagree strongly	Neutral: no opinion	Agree a little	Neutral: no opinion	Agree a little	Agree a little	Agree a little	Agree a little	Almost never	Fairly often	Fairly often	Almost never	Not at all
4/23/2021 21:16	4/23/2021 21:25	IP Address	100	536	TRUE	4/23/2021 21:25	R_2EsIEEvG5W6Cx1s	anonymous	EN	Yes, I agree to participate in this study.	38	Kentucky	Female	Bachelor's Degree	Suburban	Married	5	Yes	Working (remotely)	A little	A great deal	Yes	Yes	Yes	Both	Mild	None of the above	I have not used any hearing devices	Agree strongly	Neutral: no opinion	Disagree a little	Agree strongly	Agree a little	Neutral: no opinion	Agree a little	Agree strongly	Disagree strongly	Agree a little	Agree a little	Disagree a little	Disagree a little	Agree a little	Disagree a little	Neutral: no opinion	Fairly often	Fairly often	Almost never	Sometimes	Nearly every day
4/24/2021 11:12	4/24/2021 11:18	IP Address	100	344	TRUE	4/24/2021 11:18	R_4MZMj9oDNWpbimt	anonymous	EN	Yes, I agree to participate in this study.	42	Delaware	Female	Master's/Doctoral Degree	Rural	Single	1	No	Working (remotely),Working (in person)	A little	A moderate amount	Yes	Sometimes	Yes	Left	Mild	None of the above	I have not used any hearing devices	Agree strongly	Agree a little	Agree strongly	Neutral: no opinion	Neutral: no opinion	Disagree strongly	Neutral: no opinion	Agree strongly	Disagree a little	Agree a little	Agree strongly	Disagree strongly	Disagree a little	Agree strongly	Agree strongly	Neutral: no opinion	Fairly often	Fairly often	Sometimes	Never	Not at all
5/3/2021 11:09	5/3/2021 11:17	IP Address	100	432	TRUE	5/3/2021 11:17	R_ptjmgnjeLBqURQ5	anonymous	EN	Yes, I agree to participate in this study.	40	Maryland	Female	Master's/Doctoral Degree	Suburban	Single	1	No	Working (in person)	A lot	A great deal	Yes	No	No					Disagree strongly	Agree a little	Disagree strongly	Agree strongly	Agree a little	Agree strongly	Agree a little	Agree strongly	Agree strongly	Agree strongly	Neutral: no opinion	Disagree a little	Disagree a little	Agree strongly	Agree strongly	Agree a little	Sometimes	Fairly often	Sometimes	Almost never	Not at all
5/10/2021 11:33	5/10/2021 11:38	IP Address	100	279	TRUE	5/10/2021 11:38	R_2fKdrI5wxx4u3et	anonymous	EN	Yes, I agree to participate in this study.	44	North Carolina	Female	Master's/Doctoral Degree	Suburban	Divorced	3	Yes	Not working (looking for work)	A moderate amount	A lot	Yes	Sometimes	No					Agree a little	Agree strongly	Disagree a little	Agree a little	Agree strongly	Disagree strongly	Disagree strongly	Agree strongly	Agree a little	Agree a little	Disagree a little	Disagree a little	Agree a little	Agree a little	Agree a little	Neutral: no opinion	Fairly often	Sometimes	Sometimes	Sometimes	Several days
5/10/2021 11:32	5/10/2021 11:43	IP Address	100	703	TRUE	5/10/2021 11:43	R_tXKSxXrnhzG4YQ9	anonymous	EN	Yes, I agree to participate in this study.	59	Colorado	Male	Bachelor's Degree	Suburban	Married	3	Yes	Not working (disabled)	A lot	A great deal	Yes	Yes	Yes	Both	Moderate	Hearing Aid	> 5 years	Neutral: no opinion	Agree strongly	Disagree a little	Agree a little	Agree strongly	Agree strongly	Disagree strongly	Agree strongly	Disagree a little	Agree strongly	Neutral: no opinion	Agree a little	Disagree a little	Agree strongly	Agree a little	Agree strongly	Very often	Fairly often	Sometimes	Fairly often	Nearly every day
5/10/2021 11:40	5/10/2021 11:47	IP Address	100	395	TRUE	5/10/2021 11:47	R_1ItOladNrHUkWj6	qr	EN	Yes, I agree to participate in this study.	79	Oregon	Male	Master's/Doctoral Degree	Urban	Married	2	No	Not working (retired)	A great deal	A little	Yes	No	Yes	Both	Mild	None of the above	I have not used any hearing devices	Agree strongly	Agree a little	Agree a little	Disagree strongly	Agree a little	Disagree strongly	Agree a little	Agree strongly	Disagree a little	Disagree strongly	Disagree a little	Agree strongly	Agree strongly	Agree strongly	Agree strongly	Agree strongly	Never	Very often	Fairly often	Never	Not at all
5/10/2021 11:39	5/10/2021 11:52	IP Address	100	762	TRUE	5/10/2021 11:52	R_29mq0g9aKidMbYB	anonymous	EN	Yes, I agree to participate in this study.	36	South Carolina	Female	Bachelor's Degree	Rural	Living with a Roommate	2	Yes	Working (in person)	A moderate amount	A moderate amount	Yes	No	No					Neutral: no opinion	Neutral: no opinion	Neutral: no opinion	Disagree a little	Agree a little	Agree strongly	Disagree a little	Agree strongly	Disagree strongly	Disagree strongly	Disagree strongly	Agree a little	Agree a little	Agree strongly	Agree a little	Neutral: no opinion	Almost never	Fairly often	Fairly often	Almost never	Not at all
5/10/2021 11:55	5/10/2021 12:00	IP Address	100	338	TRUE	5/10/2021 12:00	R_2P53BUm6otdwDin	anonymous	EN	Yes, I agree to participate in this study.	71	North Carolina	Male	Master's/Doctoral Degree	Suburban	Married	2	Yes	Working (remotely)	A lot	A moderate amount	Yes	No	No					Agree a little	Agree a little	Neutral: no opinion	Disagree a little	Agree strongly	Disagree strongly	Disagree strongly	Agree strongly	Agree a little	Disagree strongly	Disagree strongly	Neutral: no opinion	Agree strongly	Agree strongly	Agree strongly	Neutral: no opinion	Never	Very often	Fairly often	Never	Not at all
5/10/2021 12:18	5/10/2021 12:25	IP Address	100	428	TRUE	5/10/2021 12:25	R_Zk7xN50nPKVsI2l	anonymous	EN	Yes, I agree to participate in this study.	24	North Carolina	Female	Bachelor's Degree	Rural	Living with a Partner	2	Yes	Working (remotely),Student (remote)	A moderate amount	A moderate amount	Yes	Sometimes	No					Disagree strongly	Agree strongly	Disagree strongly	Neutral: no opinion	Neutral: no opinion	Agree a little	Agree a little	Agree strongly	Disagree a little	Disagree strongly	Disagree a little	Agree a little	Neutral: no opinion	Agree a little	Neutral: no opinion	Agree a little	Never	Fairly often	Sometimes	Never	Not at all
5/10/2021 12:34	5/10/2021 12:42	IP Address	100	479	TRUE	5/10/2021 12:42	R_22sk3Ls6E5XS0Cv	anonymous	EN	Yes, I agree to participate in this study.	30	Washington	Male	Bachelor's Degree	Urban	Living with a Partner	2	Yes	Student (remote)	A moderate amount	A moderate amount	No	Sometimes	Maybe					Agree strongly	Agree strongly	Agree a little	Agree strongly	Neutral: no opinion	Disagree strongly	Disagree strongly	Agree strongly	Agree a little	Agree strongly	Agree a little	Neutral: no opinion	Disagree strongly	Agree a little	Disagree a little	Disagree a little	Fairly often	Almost never	Sometimes	Very often	Nearly every day
5/10/2021 12:47	5/10/2021 12:54	IP Address	100	449	TRUE	5/10/2021 12:54	R_0UQNh93q41tylHj	anonymous	EN	Yes, I agree to participate in this study.	52	Iowa	Female	Bachelor's Degree	Urban	Married	2	Yes	Working (remotely)	A moderate amount	A lot	Yes	No	No					Agree a little	Agree a little	Disagree a little	Agree a little	Agree a little	Disagree a little	Disagree strongly	Agree strongly	Disagree a little	Disagree a little	Disagree strongly	Agree a little	Disagree a little	Agree a little	Agree strongly	Disagree a little	Sometimes	Fairly often	Very often	Almost never	Several days
5/10/2021 12:56	5/10/2021 13:03	IP Address	100	448	TRUE	5/10/2021 13:03	R_3eg0hzF6Lg1UUfp	anonymous	EN	Yes, I agree to participate in this study.	80	North Carolina	Male	Master's/Doctoral Degree	Suburban	Married	2	Yes	Not working (retired)	A great deal	A moderate amount	Yes	Yes	Yes	Both	Severe	Hearing Aid	> 5 years	Disagree a little	Agree a little	Disagree strongly	Agree a little	Disagree a little	Agree a little	Agree a little	Agree strongly	Agree a little	Neutral: no opinion	Disagree a little	Disagree a little	Agree a little	Agree strongly	Agree a little	Neutral: no opinion	Almost never	Very often	Fairly often	Never	Not at all
5/10/2021 15:52	5/10/2021 15:58	IP Address	100	371	TRUE	5/10/2021 15:58	R_2tMghzE3gOI8F84	anonymous	EN	Yes, I agree to participate in this study.	27	Maryland	Female	Bachelor's Degree	Urban	Single	1	Yes	Working (remotely),Working (in person),Student (remote)	A little	A lot	Yes	Sometimes	No					Agree strongly	Agree strongly	Disagree strongly	Agree a little	Agree a little	Disagree a little	Neutral: no opinion	Agree strongly	Neutral: no opinion	Neutral: no opinion	Neutral: no opinion	Neutral: no opinion	Agree a little	Agree a little	Neutral: no opinion	Neutral: no opinion	Fairly often	Fairly often	Fairly often	Sometimes	More than half the days
5/10/2021 19:47	5/10/2021 19:54	IP Address	100	427	TRUE	5/10/2021 19:54	R_DOULD2CHENuxFn3	anonymous	EN	Yes, I agree to participate in this study.	36	Florida	Female	Associate's Degree	Rural	Divorced	More than 6	Yes	Not working (disabled)	A little	A moderate amount	Yes	No	No					Agree a little	Agree strongly	Agree a little	Agree a little	Agree strongly	Agree a little	Agree a little	Agree strongly	Agree strongly	Agree a little	Agree a little	Disagree strongly	Agree a little	Agree a little	Agree a little	Agree a little	Sometimes	Sometimes	Sometimes	Sometimes	More than half the days
5/10/2021 20:27	5/10/2021 20:32	IP Address	100	312	TRUE	5/10/2021 20:32	R_3nxBBMEhj8rvzMQ	anonymous	EN	Yes, I agree to participate in this study.	59	Alabama	Female	Bachelor's Degree	Rural	Living with a Partner	2	Yes	Not working (disabled)	A moderate amount	A moderate amount	No	Yes	No					Agree a little	Agree strongly	Disagree a little	Agree strongly	Agree strongly	Agree a little	Disagree strongly	Agree strongly	Agree a little	Agree strongly	Disagree strongly	Disagree a little	Agree a little	Agree strongly	Agree a little	Agree strongly	Very often	Almost never	Almost never	Very often	Nearly every day
5/11/2021 10:21	5/11/2021 10:28	IP Address	100	445	TRUE	5/11/2021 10:28	R_1zfs90t7MFST9dv	anonymous	EN	Yes, I agree to participate in this study.	39	Ohio	Male	Technical Degree	Rural	Married	5	Yes	Working (in person)	A moderate amount	A lot	No	Sometimes	Yes	Right	Moderate	None of the above	I have not used any hearing devices	Agree strongly	Agree strongly	Agree a little	Disagree strongly	Agree strongly	Neutral: no opinion	Neutral: no opinion	Agree strongly	Agree a little	Disagree a little	Disagree strongly	Disagree a little	Agree a little	Agree a little	Agree a little	Agree a little	Sometimes	Fairly often	Fairly often	Sometimes	Several days
5/11/2021 10:30	5/11/2021 10:34	IP Address	100	190	TRUE	5/11/2021 10:34	R_1DTteLtRSbjloqF	anonymous	EN	Yes, I agree to participate in this study.	50	Connecticut	Female	Master's/Doctoral Degree	Suburban	Married	2	Yes	Working (remotely)	A moderate amount	A lot	Yes	No	No					Neutral: no opinion	Agree strongly	Agree a little	Disagree strongly	Agree strongly	Disagree strongly	Disagree strongly	Agree strongly	Disagree a little	Disagree strongly	Disagree strongly	Neutral: no opinion	Agree a little	Agree a little	Agree a little	Agree a little	Never	Very often	Fairly often	Never	Several days
5/11/2021 10:59	5/11/2021 11:07	IP Address	100	493	TRUE	5/11/2021 11:07	R_9ud74Nxgefwy0oh	anonymous	EN	Yes, I agree to participate in this study.	83	New Mexico	Female	Master's/Doctoral Degree	Suburban	Married	2	No	Not working (retired)	Not at all	Not at all	Yes	No	Yes	Unknown	Mild	None of the above	I have not used any hearing devices	Agree strongly	Agree strongly	Agree a little	Disagree strongly	Agree strongly	Disagree a little	Disagree strongly	Agree strongly	Agree a little	Agree a little	Agree strongly	Disagree strongly	Agree a little	Agree strongly	Agree strongly	Disagree a little	Fairly often	Very often	Sometimes	Almost never	Not at all
5/11/2021 11:03	5/11/2021 11:08	IP Address	100	268	TRUE	5/11/2021 11:08	R_1dzUdA5KoLWKgOM	anonymous	EN	Yes, I agree to participate in this study.	38	Ohio	Male	Master's/Doctoral Degree	Urban	Single	1	Yes	Working (remotely),Working (in person)	A little	A lot	Yes	Sometimes	No					Agree a little	Agree strongly	Neutral: no opinion	Agree a little	Agree a little	Neutral: no opinion	Neutral: no opinion	Agree strongly	Disagree a little	Agree a little	Neutral: no opinion	Agree a little	Neutral: no opinion	Agree a little	Neutral: no opinion	Agree strongly	Sometimes	Sometimes	Sometimes	Sometimes	More than half the days
5/11/2021 11:14	5/11/2021 11:20	IP Address	100	396	TRUE	5/11/2021 11:20	R_1lAXzpD3aLQdYKH	anonymous	EN	Yes, I agree to participate in this study.	33	Washington	Female	Associate's Degree	Rural	Single	More than 6	Yes	Not working (disabled)	A little	Not at all	No	Yes	Maybe					Agree strongly	Agree strongly	Agree strongly	Disagree a little	Agree strongly	Neutral: no opinion	Disagree strongly	Agree strongly	Agree a little	Agree a little	Disagree strongly	Disagree strongly	Agree strongly	Agree strongly	Agree a little	Agree strongly	Very often	Almost never	Almost never	Fairly often	Several days
5/11/2021 11:21	5/11/2021 11:27	IP Address	100	332	TRUE	5/11/2021 11:27	R_32PeqIfbFqy80fk	anonymous	EN	Yes, I agree to participate in this study.	67	Ohio	Female	Master's/Doctoral Degree	Rural	Married	2	No	Not working (retired)	A great deal	A lot	Yes	No	No					Disagree a little	Neutral: no opinion	Agree a little	Disagree a little	Neutral: no opinion	Disagree a little	Neutral: no opinion	Agree strongly	Agree a little	Disagree a little	Agree a little	Disagree a little	Neutral: no opinion	Agree a little	Agree strongly	Agree strongly	Sometimes	Very often	Fairly often	Never	Not at all
5/11/2021 11:26	5/11/2021 11:30	IP Address	100	262	TRUE	5/11/2021 11:30	R_3RgYlDNOd9pi6b2	anonymous	EN	Yes, I agree to participate in this study.	31	Ohio	Female	Master's/Doctoral Degree	Urban	Married	2	Yes	Working (in person),Student (remote)	A lot	A little	Yes	No	No					Disagree a little	Neutral: no opinion	Neutral: no opinion	Agree a little	Agree a little	Disagree a little	Disagree a little	Agree strongly	Disagree a little	Disagree a little	Disagree strongly	Agree a little	Neutral: no opinion	Agree a little	Agree a little	Agree a little	Sometimes	Sometimes	Sometimes	Sometimes	Several days
5/11/2021 11:35	5/11/2021 11:39	IP Address	100	248	TRUE	5/11/2021 11:39	R_3HTwr138iYodVjB	anonymous	EN	Yes, I agree to participate in this study.	31	Virginia	Female	Master's/Doctoral Degree	Suburban	Married	3	Yes	Working (remotely)	A moderate amount	A moderate amount	Yes	No	No					Disagree a little	Agree strongly	Disagree strongly	Agree a little	Agree a little	Agree a little	Disagree a little	Agree strongly	Disagree a little	Disagree a little	Agree a little	Agree strongly	Agree strongly	Agree strongly	Agree a little	Agree a little	Almost never	Fairly often	Fairly often	Almost never	Several days
5/11/2021 11:33	5/11/2021 11:39	IP Address	100	376	TRUE	5/11/2021 11:39	R_Q6uOhdQ6aDUVeoh	anonymous	EN	Yes, I agree to participate in this study.	34	Colorado	Female	Bachelor's Degree	Urban	Divorced	1	Yes	Working (remotely)	A little	A moderate amount	Yes	No	No					Agree a little	Agree strongly	Agree a little	Agree a little	Agree a little	Disagree a little	Disagree strongly	Agree strongly	Neutral: no opinion	Neutral: no opinion	Disagree a little	Neutral: no opinion	Agree a little	Agree a little	Agree a little	Neutral: no opinion	Sometimes	Sometimes	Sometimes	Sometimes	Several days
5/11/2021 11:34	5/11/2021 11:42	IP Address	100	459	TRUE	5/11/2021 11:42	R_3IPot56OCa6cz2F	anonymous	EN	Yes, I agree to participate in this study.	67	Arkansas	Male	Master's/Doctoral Degree	Rural	Married	2	Yes	Working (in person)	A lot	A little	Yes	No	No					Agree a little	Agree a little	Disagree strongly	Disagree strongly	Neutral: no opinion	Agree a little	Agree a little	Agree strongly	Disagree strongly	Disagree strongly	Disagree strongly	Agree a little	Disagree a little	Agree strongly	Agree strongly	Agree a little	Never	Very often	Fairly often	Never	Not at all
5/11/2021 11:58	5/11/2021 12:07	IP Address	100	505	TRUE	5/11/2021 12:07	R_3340jFF8srgB76u	anonymous	EN	Yes, I agree to participate in this study.	88	Connecticut	Female	Master's/Doctoral Degree	Rural	Widowed	1	No	Not working (retired)	A moderate amount	A little	Yes	No	Maybe					Neutral: no opinion	Agree strongly	Disagree strongly	Agree a little	Neutral: no opinion	Disagree strongly	Disagree strongly	Agree strongly	Agree a little	Disagree a little	Neutral: no opinion	Disagree a little	Agree strongly	Agree strongly	Agree strongly	Disagree a little	Sometimes	Fairly often	Fairly often	Sometimes	Several days
5/11/2021 12:00	5/11/2021 12:10	IP Address	100	614	TRUE	5/11/2021 12:10	R_3qUwhC6GlFEmxtE	anonymous	EN	Yes, I agree to participate in this study.	21	Utah	Female	Technical Degree	Urban	Single	3	Yes	Working (in person)	A little	A moderate amount	Yes	No	No					Agree a little	Agree strongly	Disagree strongly	Agree a little	Agree a little	Neutral: no opinion	Disagree a little	Agree strongly	Agree a little	Agree strongly	Disagree a little	Disagree a little	Disagree a little	Agree strongly	Disagree a little	Agree a little	Very often	Sometimes	Almost never	Sometimes	More than half the days
5/11/2021 12:17	5/11/2021 12:23	IP Address	100	317	TRUE	5/11/2021 12:23	R_3ijWRubRiQKBZ8Q	anonymous	EN	Yes, I agree to participate in this study.	70	Maryland	Female	Bachelor's Degree	Suburban	Married	2	No	Not working (retired)	A moderate amount	A little	Yes	No	Maybe					Disagree a little	Agree strongly	Disagree a little	Agree a little	Agree strongly	Disagree a little	Disagree strongly	Agree strongly	Agree a little	Disagree a little	Disagree a little	Disagree strongly	Agree strongly	Agree a little	Agree strongly	Agree strongly	Sometimes	Very often	Fairly often	Almost never	Several days
5/11/2021 12:41	5/11/2021 12:46	IP Address	100	301	TRUE	5/11/2021 12:46	R_eRONd0JwREnZKsF	anonymous	EN	Yes, I agree to participate in this study.	75	Iowa	Female	Bachelor's Degree	Urban	Living with a Partner	2	No	Not working (retired)	A little	A lot	Yes	Sometimes	Yes	Both	Mild	Hearing Aid	> 5 years	Agree a little	Agree strongly	Disagree strongly	Disagree a little	Agree a little	Neutral: no opinion	Disagree a little	Agree strongly	Disagree strongly	Disagree strongly	Disagree strongly	Agree a little	Agree strongly	Agree strongly	Agree strongly	Agree strongly	Never	Very often	Fairly often	Never	Not at all
5/11/2021 11:47	5/11/2021 12:52	IP Address	100	3920	TRUE	5/11/2021 12:52	R_1IzJhfUjfpAU4Ih	anonymous	EN	Yes, I agree to participate in this study.	33	Michigan	Female	Bachelor's Degree	Suburban	Single,Living with a Roommate	2	Yes	Working (in person)	A little	A great deal	Yes	No	Maybe					Agree strongly	Agree a little	Agree a little	Neutral: no opinion	Agree strongly	Disagree strongly	Neutral: no opinion	Agree strongly	Agree strongly	Agree a little	Neutral: no opinion	Disagree a little	Agree a little	Agree a little	Agree a little	Disagree a little	Sometimes	Sometimes	Sometimes	Sometimes	Several days
5/11/2021 13:00	5/11/2021 13:04	IP Address	100	227	TRUE	5/11/2021 13:04	R_3MRO8Y1drFfUkiG	anonymous	EN	Yes, I agree to participate in this study.	25	Maryland	Female	Master's/Doctoral Degree	Rural	Single	1	No	Working (remotely)	Not at all	A moderate amount	Yes	Sometimes	No					Neutral: no opinion	Agree a little	Agree strongly	Agree strongly	Agree strongly	Disagree a little	Disagree strongly	Agree strongly	Agree strongly	Agree strongly	Disagree strongly	Disagree strongly	Neutral: no opinion	Agree a little	Disagree strongly	Disagree a little	Fairly often	Almost never	Almost never	Very often	Nearly every day
5/11/2021 13:11	5/11/2021 13:16	IP Address	100	283	TRUE	5/11/2021 13:16	R_1FapG5zY87jpBN3	anonymous	EN	Yes, I agree to participate in this study.	33	Tennessee	Female	Master's/Doctoral Degree	Urban	Married	2	Yes	Working (in person)	A moderate amount	A moderate amount	Yes	No	No					Disagree a little	Disagree a little	Agree a little	Agree strongly	Agree a little	Agree a little	Agree a little	Agree strongly	Agree strongly	Agree a little	Disagree a little	Neutral: no opinion	Agree a little	Agree a little	Disagree a little	Agree a little	Sometimes	Fairly often	Fairly often	Sometimes	Several days
5/11/2021 12:59	5/11/2021 13:23	IP Address	100	1399	TRUE	5/11/2021 13:23	R_3inkvLyiY971ndz	anonymous	EN	Yes, I agree to participate in this study.	62	New Jersey	Female	Bachelor's Degree	Urban	Divorced	1	No	Working (in person)	A little	A little	Yes	Yes	Yes	Left	Moderate	None of the above	I have not used any hearing devices	Disagree a little	Agree a little	Disagree a little	Disagree strongly	Agree a little	Agree a little	Neutral: no opinion	Agree strongly	Disagree strongly	Disagree strongly	Disagree strongly	Agree strongly	Agree strongly	Agree strongly	Agree a little	Neutral: no opinion	Sometimes	Very often	Sometimes	Never	Not at all
5/11/2021 13:26	5/11/2021 13:31	IP Address	100	282	TRUE	5/11/2021 13:31	R_pN7O8zGZ7zV1T8Z	anonymous	EN	Yes, I agree to participate in this study.	65	Georgia	Male	Bachelor's Degree	Urban	Married	2	Yes	Not working (disabled)	A lot	A lot	Yes	Yes	No					Disagree strongly	Agree strongly	Agree a little	Disagree strongly	Agree a little	Agree strongly	Agree a little	Agree strongly	Disagree a little	Disagree strongly	Disagree strongly	Disagree a little	Agree strongly	Agree strongly	Agree a little	Agree strongly	Almost never	Fairly often	Fairly often	Never	Not at all
5/11/2021 13:41	5/11/2021 13:45	IP Address	100	240	TRUE	5/11/2021 13:45	R_3suiSOvh4QPJIJQ	anonymous	EN	Yes, I agree to participate in this study.	65	Minnesota	Female	Bachelor's Degree	Urban	Living with a Partner	2	No	Not working (retired)	A moderate amount	A little	Yes	No	Maybe					Agree a little	Agree a little	Neutral: no opinion	Agree a little	Agree strongly	Disagree strongly	Neutral: no opinion	Agree strongly	Agree a little	Neutral: no opinion	Neutral: no opinion	Disagree a little	Agree a little	Agree a little	Neutral: no opinion	Disagree a little	Never	Very often	Very often	Never	Not at all
5/11/2021 13:48	5/11/2021 13:59	IP Address	100	654	TRUE	5/11/2021 13:59	R_vCQAql0gMBJgqul	anonymous	EN	Yes, I agree to participate in this study.	69	New York	Male	Bachelor's Degree	Urban	Married	2	No	Not working (retired)	A moderate amount	Not at all	Yes	No	Yes	Left	Moderate	Hearing Aid	< 5 years	Disagree a little	Agree a little	Disagree strongly	Agree a little	Neutral: no opinion	Disagree strongly	Agree a little	Agree strongly	Disagree strongly	Disagree strongly	Agree strongly	Agree a little	Agree a little	Agree strongly	Agree strongly	Disagree strongly	Never	Sometimes	Fairly often	Never	Several days
5/11/2021 14:04	5/11/2021 14:10	IP Address	100	356	TRUE	5/11/2021 14:10	R_2b358QfoZH5qnIl	anonymous	EN	Yes, I agree to participate in this study.	65	Arizona	Male	Bachelor's Degree	Suburban	Married	2	No	Working (in person)	A moderate amount	A little	Yes	No	Yes	Left	Moderate	None of the above	I have not used any hearing devices	Agree a little	Neutral: no opinion	Disagree strongly	Neutral: no opinion	Neutral: no opinion	Neutral: no opinion	Disagree strongly	Agree strongly	Disagree a little	Disagree strongly	Neutral: no opinion	Agree a little	Agree a little	Agree strongly	Agree a little	Neutral: no opinion	Fairly often	Very often	Fairly often	Almost never	Not at all
5/11/2021 14:34	5/11/2021 14:39	IP Address	100	272	TRUE	5/11/2021 14:39	R_Y06HYgBBcR0sqkN	anonymous	EN	Yes, I agree to participate in this study.	56	Tennessee	Female	Master's/Doctoral Degree	Suburban	Married	2	Yes	Working (remotely)	A little	A little	Yes	No	No					Agree a little	Agree a little	Disagree a little	Disagree strongly	Agree a little	Disagree a little	Disagree a little	Agree strongly	Disagree a little	Disagree strongly	Neutral: no opinion	Disagree a little	Agree a little	Agree strongly	Agree a little	Disagree a little	Never	Fairly often	Fairly often	Never	Not at all
5/11/2021 14:59	5/11/2021 15:02	IP Address	100	209	TRUE	5/11/2021 15:02	R_211ghXzr6fZcslg	anonymous	EN	Yes, I agree to participate in this study.	55	Georgia	Female	Master's/Doctoral Degree	Suburban	Married	4	No	Working (remotely)	A lot	A lot	Yes	Sometimes	No					Disagree a little	Agree a little	Disagree a little	Disagree strongly	Agree a little	Neutral: no opinion	Neutral: no opinion	Agree strongly	Disagree a little	Neutral: no opinion	Disagree strongly	Agree a little	Agree a little	Agree strongly	Agree a little	Agree a little	Sometimes	Fairly often	Sometimes	Almost never	Not at all
5/11/2021 15:07	5/11/2021 15:11	IP Address	100	275	TRUE	5/11/2021 15:11	R_2zGDCSiZmvX7KkE	anonymous	EN	Yes, I agree to participate in this study.	85	Ohio	Male	Bachelor's Degree	Urban	Married	2	Yes	Working (self-employed)	A moderate amount	A moderate amount	Yes	No	Maybe					Agree a little	Disagree a little	Disagree strongly	Disagree a little	Neutral: no opinion	Agree a little	Disagree a little	Agree strongly	Disagree strongly	Disagree strongly	Disagree a little	Agree strongly	Agree strongly	Agree strongly	Agree strongly	Agree a little	Never	Fairly often	Very often	Never	Several days
5/11/2021 15:05	5/11/2021 15:15	IP Address	100	621	TRUE	5/11/2021 15:15	R_3phxEG66WpgoNpo	anonymous	EN	Yes, I agree to participate in this study.	74	Illinois	Male	Bachelor's Degree	Suburban	Married	2	No	Not working (retired)	A moderate amount	A lot	Yes	Yes	Yes	Both	Moderate	Hearing Aid	> 5 years	Disagree strongly	Agree a little	Agree a little	Disagree strongly	Agree strongly	Agree strongly	Agree a little	Agree strongly	Disagree strongly	Disagree strongly	Disagree strongly	Neutral: no opinion	Agree strongly	Agree strongly	Agree strongly	Agree strongly	Never	Very often	Very often	Never	Not at all
5/11/2021 15:48	5/11/2021 16:01	IP Address	100	735	TRUE	5/11/2021 16:01	R_1ow0XVYsyffOQ7o	anonymous	EN	Yes, I agree to participate in this study.	61	Nebraska	Male	Bachelor's Degree	Suburban	Married	2	Yes	Not working (retired)	A little	Not at all	Yes	Yes	Yes	Both	Moderate	None of the above	I have not used any hearing devices	Agree strongly	Agree a little	Disagree a little	Agree a little	Agree strongly	Agree a little	Disagree strongly	Agree strongly	Disagree a little	Agree a little	Disagree a little	Disagree strongly	Disagree a little	Agree strongly	Agree strongly	Agree a little	Sometimes	Sometimes	Almost never	Almost never	Several days
5/11/2021 16:08	5/11/2021 16:14	IP Address	100	312	TRUE	5/11/2021 16:14	R_qOezw98nDkuBsLD	anonymous	EN	Yes, I agree to participate in this study.	31	California	Other	Master's/Doctoral Degree	Urban	Living with a Partner	2	Yes	Working (remotely)	A little	A moderate amount	Yes	No	No					Agree a little	Agree strongly	Agree strongly	Agree strongly	Agree a little	Disagree a little	Disagree a little	Agree strongly	Agree a little	Agree strongly	Disagree strongly	Disagree a little	Disagree a little	Agree a little	Neutral: no opinion	Agree a little	Very often	Almost never	Sometimes	Fairly often	More than half the days
5/11/2021 15:56	5/11/2021 16:25	IP Address	100	1782	TRUE	5/11/2021 16:25	R_3EfNpCdStWMOqxe	anonymous	EN	Yes, I agree to participate in this study.	90	Minnesota	Male	Bachelor's Degree	Urban	Divorced	1	Yes	Not working (retired)	A moderate amount	Not at all	Yes	No	Yes	Both	Moderate	Hearing Aid	< 1 year	Disagree a little	Agree strongly	Disagree a little	Neutral: no opinion	Agree a little	Agree strongly	Agree a little	Agree strongly	Disagree strongly	Disagree strongly	Agree a little	Agree strongly	Disagree a little	Agree strongly	Agree a little	Agree strongly	Almost never	Very often	Fairly often	Almost never	Not at all
5/11/2021 16:28	5/11/2021 16:33	IP Address	100	303	TRUE	5/11/2021 16:33	R_2TRi98TL5rkntuQ	anonymous	EN	Yes, I agree to participate in this study.	83	Utah	Female	Bachelor's Degree	Urban	Widowed	1	Yes	Not working (retired)	Not at all	Not at all	Yes	No	No					Disagree a little	Agree a little	Disagree strongly	Disagree strongly	Neutral: no opinion	Agree a little	Disagree strongly	Agree strongly	Disagree a little	Disagree strongly	Agree a little	Agree a little	Agree strongly	Agree strongly	Agree strongly	Neutral: no opinion	Never	Very often	Very often	Never	Not at all
5/11/2021 16:59	5/11/2021 17:04	IP Address	100	327	TRUE	5/11/2021 17:04	R_2SpNCrSpbq0O2vk	anonymous	EN	Yes, I agree to participate in this study.	74	Michigan	Female	Bachelor's Degree	Rural	Married	2	Yes	Not working (retired)	A little	A moderate amount	Yes	No	No					Neutral: no opinion	Agree strongly	Disagree a little	Disagree a little	Agree a little	Agree a little	Disagree strongly	Agree strongly	Disagree a little	Neutral: no opinion	Disagree a little	Agree a little	Agree strongly	Agree strongly	Agree a little	Agree a little	Almost never	Very often	Fairly often	Almost never	Several days
5/11/2021 17:19	5/11/2021 17:27	IP Address	100	454	TRUE	5/11/2021 17:27	R_DGHiCgYPtukAZdT	anonymous	EN	Yes, I agree to participate in this study.	63	Tennessee	Female	Bachelor's Degree	Rural	Married	2	Yes	Working (remotely)	A great deal	A little	Yes	No	Maybe					Agree a little	Agree strongly	Disagree a little	Neutral: no opinion	Agree a little	Agree a little	Neutral: no opinion	Agree strongly	Disagree strongly	Agree strongly	Disagree a little	Neutral: no opinion	Agree a little	Agree strongly	Agree strongly	Agree a little	Sometimes	Fairly often	Fairly often	Almost never	Several days
5/11/2021 18:39	5/11/2021 18:48	IP Address	100	556	TRUE	5/11/2021 18:48	R_SNuKrnc8rxJw0cp	anonymous	EN	Yes, I agree to participate in this study.	80	Georgia	Female	Bachelor's Degree	Suburban	Widowed	1	Yes	Not working (retired)	A moderate amount	A moderate amount	Yes	No	Maybe					Agree a little	Agree strongly	Disagree strongly	Disagree strongly	Agree strongly	Agree a little	Agree strongly	Agree strongly	Disagree strongly	Neutral: no opinion	Disagree a little	Disagree strongly	Agree strongly	Agree strongly	Agree strongly	Agree strongly	Almost never	Very often	Fairly often	Almost never	Not at all
5/11/2021 18:44	5/11/2021 18:52	IP Address	100	483	TRUE	5/11/2021 18:52	R_2YzeVBafgGbhZuj	anonymous	EN	Yes, I agree to participate in this study.	47	New York	Female	Bachelor's Degree	Urban	Married	4	No	Working (in person)	A little	A lot	Yes	Sometimes	No					Neutral: no opinion	Agree a little	Disagree a little	Agree strongly	Agree strongly	Agree a little	Agree a little	Agree strongly	Agree a little	Agree a little	Neutral: no opinion	Disagree strongly	Neutral: no opinion	Agree strongly	Disagree a little	Agree a little	Fairly often	Almost never	Never	Fairly often	Nearly every day
5/11/2021 18:43	5/11/2021 18:54	IP Address	100	633	TRUE	5/11/2021 18:54	R_3Ok1QP7XjoyNpVc	anonymous	EN	Yes, I agree to participate in this study.	60	Oklahoma	Female	Bachelor's Degree	Urban	Widowed,Living with a Partner	2	Yes	Not working (retired)	A moderate amount	A little	Yes	Sometimes	Yes	Both	Mild	None of the above	I have not used any hearing devices	Neutral: no opinion	Agree a little	Disagree a little	Agree a little	Agree a little	Neutral: no opinion	Disagree a little	Agree strongly	Disagree a little	Disagree a little	Neutral: no opinion	Agree a little	Agree a little	Agree a little	Neutral: no opinion	Agree a little	Sometimes	Fairly often	Fairly often	Almost never	Several days
5/11/2021 19:04	5/11/2021 19:10	IP Address	100	367	TRUE	5/11/2021 19:10	R_3Rf5G9Jg4osoJhz	anonymous	EN	Yes, I agree to participate in this study.	67	Massachusetts	Male	Some College Coursework Completed	Suburban	Married	2	Yes	Working (self-employed),Not working (retired)	A moderate amount	A lot	Yes	Sometimes	Maybe					Disagree a little	Agree strongly	Agree strongly	Agree a little	Disagree a little	Disagree a little	Agree a little	Agree strongly	Agree strongly	Agree a little	Disagree a little	Neutral: no opinion	Agree strongly	Agree a little	Disagree a little	Agree strongly	Sometimes	Sometimes	Sometimes	Almost never	More than half the days
5/11/2021 19:16	5/11/2021 19:22	IP Address	100	375	TRUE	5/11/2021 19:22	R_XtVoJJvF6Iuvtvj	anonymous	EN	Yes, I agree to participate in this study.	59	Georgia	Female	Some College Coursework Completed	Urban	Single	1	No	Not working (other)	A little	Not at all	No	No	Yes	Unknown	Unknown	None of the above	I have not used any hearing devices	Disagree a little	Agree strongly	Agree a little	Disagree a little	Agree strongly	Disagree a little	Disagree strongly	Agree strongly	Agree a little	Disagree a little	Agree a little	Disagree a little	Agree strongly	Agree strongly	Agree a little	Disagree a little	Almost never	Almost never	Sometimes	Almost never	More than half the days
5/11/2021 21:20	5/11/2021 22:02	IP Address	100	2518	TRUE	5/11/2021 22:02	R_216t8JJqtctNJDq	anonymous	EN	Yes, I agree to participate in this study.	61	Georgia	Female	Some College Coursework Completed	Rural	Single	2	Yes	Not working (disabled)	A moderate amount	A little	Yes	Sometimes	Yes	Unknown	Mild	None of the above	I have not used any hearing devices	Agree a little	Agree strongly	Disagree strongly	Disagree strongly	Agree strongly	Agree a little	Disagree strongly	Agree strongly	Disagree a little	Disagree strongly	Neutral: no opinion	Disagree a little	Agree strongly	Agree strongly	Agree strongly	Agree strongly	Never	Very often	Fairly often	Never	Not at all
5/11/2021 22:14	5/11/2021 22:22	IP Address	100	470	TRUE	5/11/2021 22:22	R_3eem4uNJ62Z8t2w	anonymous	EN	Yes, I agree to participate in this study.	65	Texas	Female	Master's/Doctoral Degree	Urban	Married,Living with a Partner	2	No	Not working (retired)	A moderate amount	A moderate amount	Yes	Yes	Yes	Both	Moderate	Hearing Aid	< 1 year	Agree a little	Agree strongly	Disagree strongly	Disagree strongly	Agree strongly	Disagree strongly	Disagree strongly	Agree strongly	Disagree strongly	Disagree strongly	Disagree strongly	Disagree a little	Agree strongly	Agree strongly	Agree strongly	Agree a little	Never	Very often	Fairly often	Never	Not at all
5/11/2021 23:01	5/11/2021 23:09	IP Address	100	466	TRUE	5/11/2021 23:09	R_1CKrEpYYFanpaaR	anonymous	EN	Yes, I agree to participate in this study.	67	Minnesota	Male	Master's/Doctoral Degree	Rural	Married	2	Yes	Not working (retired)	A moderate amount	Not at all	Yes	Sometimes	Maybe					Agree a little	Neutral: no opinion	Disagree a little	Disagree a little	Agree a little	Agree strongly	Agree a little	Agree strongly	Disagree a little	Agree a little	Disagree strongly	Disagree a little	Disagree a little	Agree strongly	Agree a little	Agree strongly	Almost never	Fairly often	Fairly often	Almost never	Several days
5/12/2021 4:10	5/12/2021 4:38	IP Address	100	1655	TRUE	5/12/2021 4:38	R_06tcLcifPYuiLQd	anonymous	EN	Yes, I agree to participate in this study.	59	Tennessee	Female	Bachelor's Degree	Suburban	Married	3	Yes	Not working (disabled)	A lot	A moderate amount	No	No	No					Agree a little	Agree strongly	Disagree a little	Agree strongly	Agree strongly	Disagree strongly	Disagree strongly	Agree strongly	Agree a little	Agree a little	Neutral: no opinion	Disagree a little	Agree strongly	Agree a little	Agree a little	Agree strongly	Fairly often	Sometimes	Fairly often	Sometimes	Several days
5/12/2021 6:20	5/12/2021 6:30	IP Address	100	607	TRUE	5/12/2021 6:30	R_1eFWoMifF1XUEpP	anonymous	EN	Yes, I agree to participate in this study.	45	Indiana	Female	Bachelor's Degree	Suburban	Married	2	Yes	Working (remotely),Working (in person)	A little	A little	Yes	Sometimes	No					Disagree a little	Agree strongly	Disagree a little	Disagree strongly	Agree a little	Agree strongly	Disagree strongly	Agree strongly	Agree a little	Disagree strongly	Disagree strongly	Agree a little	Agree strongly	Agree a little	Agree strongly	Agree a little	Never	Very often	Very often	Never	Not at all
5/12/2021 9:50	5/12/2021 10:00	IP Address	100	608	TRUE	5/12/2021 10:00	R_3Eo5shG1kgxHQ85	anonymous	EN	Yes, I agree to participate in this study.	73	Oregon	Male	Master's/Doctoral Degree	Urban	Single	1	No	Not working (retired)	A moderate amount	Not at all	Yes	Yes	Yes	Both	Mild	None of the above	I have not used any hearing devices	Agree a little	Agree a little	Disagree a little	Agree a little	Agree strongly	Disagree a little	Neutral: no opinion	Agree strongly	Disagree a little	Disagree a little	Disagree a little	Agree a little	Agree a little	Agree a little	Agree a little	Agree a little	Sometimes	Fairly often	Fairly often	Never	Not at all
5/12/2021 10:06	5/12/2021 10:12	IP Address	100	309	TRUE	5/12/2021 10:12	R_ebw6UHaYqATu2Zz	anonymous	EN	Yes, I agree to participate in this study.	61	Ohio	Female	High School Diploma or Equivalent	Rural	Married	2	Yes	Not working (disabled)	A little	A lot	No	Yes	Yes	Both	Moderate	None of the above	I have not used any hearing devices	Disagree strongly	Agree strongly	Neutral: no opinion	Agree a little	Agree a little	Agree strongly	Agree strongly	Agree strongly	Disagree a little	Agree a little	Neutral: no opinion	Agree a little	Disagree a little	Agree a little	Neutral: no opinion	Agree strongly	Fairly often	Sometimes	Almost never	Sometimes	Several days
5/12/2021 11:05	5/12/2021 11:11	IP Address	100	330	TRUE	5/12/2021 11:11	R_1GCGY3FyIn7ClJW	anonymous	EN	Yes, I agree to participate in this study.	66	New York	Female	High School Diploma or Equivalent	Suburban	Single	1	No	Working (in person)	A moderate amount	A great deal	No	No	No					Disagree a little	Agree strongly	Disagree strongly	Agree a little	Agree strongly	Disagree a little	Neutral: no opinion	Agree strongly	Disagree strongly	Disagree strongly	Disagree strongly	Agree strongly	Agree a little	Agree strongly	Agree strongly	Agree strongly	Almost never	Very often	Fairly often	Almost never	Several days
5/12/2021 10:41	5/12/2021 11:13	IP Address	100	1897	TRUE	5/12/2021 11:13	R_31i9HB57a491m1B	anonymous	EN	Yes, I agree to participate in this study.	54	Michigan	Female	Master's/Doctoral Degree	Urban	Married	2	Yes	Working (remotely)	A great deal	A moderate amount	Yes	No	Maybe					Agree strongly	Agree a little	Disagree a little	Agree strongly	Agree strongly	Disagree a little	Disagree strongly	Agree strongly	Disagree a little	Agree a little	Disagree a little	Agree a little	Agree a little	Agree a little	Neutral: no opinion	Agree a little	Sometimes	Fairly often	Fairly often	Almost never	Several days
5/12/2021 11:23	5/12/2021 11:28	IP Address	100	334	TRUE	5/12/2021 11:28	R_qD9X8Wy2fJZERgd	anonymous	EN	Yes, I agree to participate in this study.	72	Maryland	Female	Master's/Doctoral Degree	Suburban	Widowed,Single	1	No	Not working (retired)	A lot	A lot	Yes	Sometimes	No					Disagree strongly	Agree strongly	Disagree a little	Agree a little	Agree strongly	Agree strongly	Disagree strongly	Agree strongly	Disagree strongly	Disagree strongly	Disagree strongly	Agree a little	Agree a little	Agree strongly	Agree strongly	Agree strongly	Never	Very often	Very often	Never	Not at all
5/12/2021 11:31	5/12/2021 11:42	IP Address	100	626	TRUE	5/12/2021 11:42	R_33xbuJHgRTMOqdI	anonymous	EN	Yes, I agree to participate in this study.	64	Oregon	Female	Bachelor's Degree	Suburban	Widowed	2	No	Working (in person)	A moderate amount	A lot	Yes	Sometimes	Maybe					Agree a little	Agree strongly	Agree a little	Disagree a little	Agree a little	Agree a little	Agree a little	Agree strongly	Agree a little	Agree a little	Agree a little	Disagree a little	Agree a little	Agree strongly	Agree strongly	Agree a little	Almost never	Very often	Fairly often	Almost never	Several days
5/12/2021 11:36	5/12/2021 11:47	IP Address	100	626	TRUE	5/12/2021 11:47	R_3FRsrrmxXmyAKiL	anonymous	EN	Yes, I agree to participate in this study.	72	California	Other	Master's/Doctoral Degree	Urban	Married	2	Yes	Not working (retired)	A little	A great deal	Yes	Yes	Maybe					Agree a little	Agree strongly	Agree a little	Neutral: no opinion	Agree a little	Agree a little	Disagree strongly	Agree strongly	Agree a little	Neutral: no opinion	Disagree a little	Disagree a little	Agree a little	Agree a little	Agree a little	Agree a little	Sometimes	Sometimes	Sometimes	Sometimes	Several days
5/12/2021 12:45	5/12/2021 12:53	IP Address	100	504	TRUE	5/12/2021 12:53	R_ZqJgWC7zT1Z4KNb	anonymous	EN	Yes, I agree to participate in this study.	48	Colorado	Female	Master's/Doctoral Degree	Suburban	Living with a Partner	2	Yes	Not working (looking for work)	A little	A moderate amount	Yes	Yes	Yes	Both	Moderate,Severe	Hearing Aid	< 5 years	Agree a little	Agree strongly	Agree a little	Agree strongly	Agree a little	Agree a little	Agree a little	Agree strongly	Agree strongly	Agree strongly	Disagree strongly	Disagree a little	Agree a little	Agree a little	Disagree a little	Agree strongly	Sometimes	Fairly often	Sometimes	Almost never	Several days
5/12/2021 13:32	5/12/2021 13:38	IP Address	100	328	TRUE	5/12/2021 13:38	R_3oFStxB9rZNisZr	anonymous	EN	Yes, I agree to participate in this study.	27	Texas	Female	Bachelor's Degree	Urban	Married	2	No	Working (in person),Student (remote)	A little	A moderate amount	Yes	No	No					Disagree a little	Agree a little	Disagree a little	Disagree a little	Agree a little	Agree a little	Agree a little	Agree strongly	Disagree a little	Disagree strongly	Disagree a little	Agree strongly	Agree a little	Agree strongly	Agree strongly	Agree a little	Almost never	Very often	Fairly often	Almost never	Not at all
5/12/2021 13:58	5/12/2021 14:04	IP Address	100	349	TRUE	5/12/2021 14:04	R_wNpsvcUV7e6LwmR	anonymous	EN	Yes, I agree to participate in this study.	26	Washington	Male	Some College Coursework Completed	Urban	Living with a Roommate	2	No	Not working (looking for work)	A great deal	A great deal	No	Yes	Maybe					Disagree a little	Agree strongly	Neutral: no opinion	Agree a little	Agree strongly	Disagree a little	Disagree strongly	Agree strongly	Disagree a little	Neutral: no opinion	Disagree a little	Disagree a little	Disagree strongly	Agree a little	Disagree a little	Agree a little	Very often	Sometimes	Almost never	Very often	Several days
5/12/2021 15:03	5/12/2021 15:10	IP Address	100	382	TRUE	5/12/2021 15:10	R_2Vl5dznHNULThFu	anonymous	EN	Yes, I agree to participate in this study.	66	Ohio	Male	Some College Coursework Completed	Rural	Divorced	1	No	Not working (retired)	A little	A moderate amount	No	Sometimes	No					Agree a little	Agree strongly	Disagree strongly	Disagree strongly	Agree a little	Neutral: no opinion	Agree a little	Agree strongly	Agree a little	Disagree strongly	Disagree a little	Disagree a little	Agree a little	Agree a little	Agree a little	Disagree a little	Never	Very often	Very often	Never	Not at all
5/12/2021 15:48	5/12/2021 15:54	IP Address	100	360	TRUE	5/12/2021 15:54	R_24GE7RvCPArJyHw	anonymous	EN	Yes, I agree to participate in this study.	76	Rhode Island	Female	Bachelor's Degree	Urban	Married,Divorced	2	No	Working (in person)	A moderate amount	A little	Yes	No	Yes	Both	Severe	Hearing Aid	> 5 years	Agree a little	Agree strongly	Disagree strongly	Agree strongly	Agree strongly	Disagree a little	Disagree strongly	Agree strongly	Disagree strongly	Agree a little	Disagree a little	Disagree a little	Agree a little	Agree strongly	Agree strongly	Agree a little	Almost never	Very often	Fairly often	Never	Several days
5/12/2021 15:52	5/12/2021 16:01	IP Address	100	520	TRUE	5/12/2021 16:01	R_BKElMBNifHQViX7	anonymous	EN	Yes, I agree to participate in this study.	25	Pennsylvania	Female	Associate's Degree	Suburban	Living with a Partner	3	Yes	Working (in person)	A moderate amount	A moderate amount	Yes	Yes	No					Agree strongly	Agree strongly	Agree a little	Agree strongly	Agree strongly	Disagree a little	Neutral: no opinion	Agree strongly	Agree strongly	Agree strongly	Disagree a little	Neutral: no opinion	Agree a little	Disagree strongly	Disagree strongly	Agree a little	Very often	Almost never	Sometimes	Very often	Nearly every day
5/12/2021 16:28	5/12/2021 16:35	IP Address	100	390	TRUE	5/12/2021 16:35	R_1mtoWIYElxqyklW	anonymous	EN	Yes, I agree to participate in this study.	62	Vermont	Male	Some College Coursework Completed	Rural	Divorced	1	Yes	Not working (retired)	A moderate amount	A moderate amount	Yes	No	No					Agree strongly	Agree a little	Agree strongly	Disagree a little	Agree a little	Neutral: no opinion	Disagree strongly	Agree strongly	Agree strongly	Agree a little	Agree a little	Disagree a little	Disagree a little	Agree a little	Agree a little	Agree a little	Sometimes	Fairly often	Sometimes	Almost never	Several days
5/12/2021 16:45	5/12/2021 16:50	IP Address	100	312	TRUE	5/12/2021 16:50	R_30pjRbnkuNq24Tv	anonymous	EN	Yes, I agree to participate in this study.	36	New Jersey	Female	Master's/Doctoral Degree	Suburban	Single	1	No	Not working (disabled)	A moderate amount	A little	Yes	No	No					Agree strongly	Agree strongly	Agree strongly	Agree a little	Agree strongly	Neutral: no opinion	Neutral: no opinion	Agree strongly	Agree strongly	Neutral: no opinion	Disagree strongly	Disagree strongly	Agree a little	Disagree a little	Neutral: no opinion	Agree a little	Very often	Sometimes	Almost never	Sometimes	Several days
5/12/2021 17:14	5/12/2021 17:18	IP Address	100	289	TRUE	5/12/2021 17:18	R_24sOQuBBw7kZ1Hb	anonymous	EN	Yes, I agree to participate in this study.	73	Florida	Female	Master's/Doctoral Degree	Suburban	Married	2	No	Not working (retired)	A little	A moderate amount	Yes	No	Maybe					Agree a little	Agree a little	Agree a little	Disagree strongly	Agree a little	Agree a little	Neutral: no opinion	Agree strongly	Agree a little	Disagree strongly	Disagree strongly	Agree a little	Agree a little	Agree a little	Agree a little	Agree a little	Almost never	Sometimes	Sometimes	Almost never	Not at all
5/12/2021 18:57	5/12/2021 19:05	IP Address	100	458	TRUE	5/12/2021 19:05	R_3qPskdUTiU3m0KE	anonymous	EN	Yes, I agree to participate in this study.	62	Pennsylvania	Female	Bachelor's Degree	Rural	Married	2	Yes	Not working (disabled)	A little	A little	No	No	No					Agree a little	Agree strongly	Neutral: no opinion	Disagree a little	Agree a little	Neutral: no opinion	Agree a little	Agree strongly	Agree a little	Disagree strongly	Neutral: no opinion	Disagree a little	Disagree a little	Agree a little	Agree strongly	Agree a little	Almost never	Fairly often	Fairly often	Almost never	Not at all
5/12/2021 19:55	5/12/2021 20:02	IP Address	100	426	TRUE	5/12/2021 20:02	R_306L17PBjronsot	anonymous	EN	Yes, I agree to participate in this study.	63	Florida	Female	Associate's Degree	Urban	Married	2	Yes	Not working (retired)	Not at all	A little	Yes	Yes	No					Disagree a little	Agree strongly	Disagree strongly	Agree strongly	Agree strongly	Agree a little	Disagree strongly	Agree strongly	Disagree a little	Agree strongly	Agree a little	Agree a little	Neutral: no opinion	Agree strongly	Neutral: no opinion	Agree a little	Sometimes	Fairly often	Sometimes	Sometimes	More than half the days
5/12/2021 20:09	5/12/2021 20:13	IP Address	100	209	TRUE	5/12/2021 20:13	R_3fZOUGVhgcMvEFl	anonymous	EN	Yes, I agree to participate in this study.	29	Tennessee	Male	Master's/Doctoral Degree	Urban	Married	2	Yes	Working (in person)	A moderate amount	Not at all	No	Sometimes	No					Disagree a little	Disagree a little	Neutral: no opinion	Disagree strongly	Agree strongly	Agree a little	Disagree a little	Agree strongly	Disagree strongly	Disagree strongly	Disagree strongly	Agree strongly	Neutral: no opinion	Agree a little	Agree a little	Agree strongly	Never	Very often	Very often	Almost never	Not at all
5/12/2021 23:30	5/12/2021 23:34	IP Address	100	238	TRUE	5/12/2021 23:34	R_1nSHCCGS835ZObE	anonymous	EN	Yes, I agree to participate in this study.	44	Indiana	Female	Some College Coursework Completed	Suburban	Living with a Roommate	3	Yes	Not working (looking for work)	A little	A lot	No	Sometimes	Maybe					Neutral: no opinion	Agree strongly	Disagree strongly	Agree strongly	Agree strongly	Disagree strongly	Disagree strongly	Agree strongly	Agree strongly	Agree strongly	Neutral: no opinion	Disagree strongly	Neutral: no opinion	Disagree strongly	Neutral: no opinion	Neutral: no opinion	Very often	Very often	Almost never	Sometimes	Nearly every day
5/13/2021 5:46	5/13/2021 5:52	IP Address	100	329	TRUE	5/13/2021 5:52	R_6D9kswT9z1D8rbb	anonymous	EN	Yes, I agree to participate in this study.	62	Indiana	Female	Master's/Doctoral Degree	Suburban	Married	2	Yes	Not working (retired)	A moderate amount	A little	Yes	Sometimes	Maybe					Disagree strongly	Agree a little	Neutral: no opinion	Disagree a little	Agree a little	Agree a little	Neutral: no opinion	Agree strongly	Disagree a little	Disagree strongly	Disagree a little	Agree a little	Agree a little	Agree strongly	Agree a little	Agree a little	Almost never	Very often	Fairly often	Never	Not at all
5/13/2021 9:07	5/13/2021 9:13	IP Address	100	345	TRUE	5/13/2021 9:13	R_r28beaNad8xnlmN	anonymous	EN	Yes, I agree to participate in this study.	63	Florida	Male	Associate's Degree	Suburban	Married	2	Yes	Not working (retired)	A lot	A moderate amount	Yes	No	No					Disagree a little	Agree strongly	Disagree strongly	Agree a little	Agree strongly	Neutral: no opinion	Disagree strongly	Agree strongly	Disagree a little	Agree a little	Neutral: no opinion	Disagree a little	Agree a little	Agree strongly	Neutral: no opinion	Agree a little	Sometimes	Sometimes	Sometimes	Never	Several days
5/13/2021 9:20	5/13/2021 9:25	IP Address	100	306	TRUE	5/13/2021 9:25	R_1EbVuBkoK3vEkud	anonymous	EN	Yes, I agree to participate in this study.	40	Minnesota	Female	Bachelor's Degree	Suburban	Married	4	Yes	Working (in person)	A little	A moderate amount	Yes	No	No					Disagree a little	Agree strongly	Disagree strongly	Agree strongly	Agree a little	Disagree a little	Disagree strongly	Agree strongly	Disagree a little	Disagree strongly	Agree a little	Disagree a little	Neutral: no opinion	Agree a little	Disagree a little	Disagree a little	Almost never	Fairly often	Fairly often	Never	More than half the days
5/13/2021 9:24	5/13/2021 9:35	IP Address	100	685	TRUE	5/13/2021 9:35	R_6KAisL19Q24SpWN	anonymous	EN	Yes, I agree to participate in this study.	78	Washington	Male	Master's/Doctoral Degree	Suburban	Divorced	1	Yes	Not working (retired)	A moderate amount	A great deal	Yes	Yes	Yes	Right	Moderate	None of the above	I have not used any hearing devices	Neutral: no opinion	Agree strongly	Disagree strongly	Disagree strongly	Agree a little	Agree strongly	Disagree strongly	Agree strongly	Disagree strongly	Neutral: no opinion	Neutral: no opinion	Agree a little	Agree strongly	Agree strongly	Agree strongly	Agree strongly	Never	Very often	Sometimes	Never	Not at all
5/13/2021 9:59	5/13/2021 10:05	IP Address	100	387	TRUE	5/13/2021 10:05	R_Tpiqfk6q91CcBjz	anonymous	EN	Yes, I agree to participate in this study.	53	Ohio	Female	Master's/Doctoral Degree	Suburban	Married	3	Yes	Not working (other)	A little	A little	Yes	No	No					Agree strongly	Agree strongly	Disagree strongly	Agree strongly	Agree strongly	Disagree strongly	Agree strongly	Agree strongly	Agree a little	Agree strongly	Disagree strongly	Disagree a little	Agree strongly	Agree strongly	Disagree a little	Agree a little	Sometimes	Sometimes	Almost never	Almost never	Several days
5/13/2021 10:04	5/13/2021 10:12	IP Address	100	461	TRUE	5/13/2021 10:12	R_AM7pb7VUgE5mdHP	anonymous	EN	Yes, I agree to participate in this study.	71	Florida	Female	Master's/Doctoral Degree	Rural	Married	2	No	Not working (retired)	A great deal	A great deal	Yes	No	No					Disagree a little	Agree strongly	Disagree strongly	Disagree strongly	Agree strongly	Agree strongly	Disagree strongly	Agree strongly	Disagree a little	Disagree strongly	Neutral: no opinion	Agree a little	Neutral: no opinion	Agree a little	Agree strongly	Agree a little	Never	Very often	Fairly often	Almost never	Not at all
5/13/2021 13:59	5/13/2021 14:05	IP Address	100	367	TRUE	5/13/2021 14:05	R_2ATgfVAplj7bkyi	anonymous	EN	Yes, I agree to participate in this study.	74	Oregon	Female	Master's/Doctoral Degree	Urban	Widowed	1	Yes	Working (remotely)	Not at all	Not at all	Yes	Sometimes	Yes	Unknown	Mild	None of the above	I have not used any hearing devices	Agree strongly	Agree a little	Agree a little	Agree a little	Agree strongly	Agree a little	Agree a little	Agree strongly	Agree strongly	Agree a little	Disagree strongly	Agree a little	Agree strongly	Agree strongly	Agree strongly	Agree strongly	Sometimes	Very often	Sometimes	Fairly often	Several days
5/13/2021 18:41	5/13/2021 18:46	IP Address	100	296	TRUE	5/13/2021 18:46	R_1Nk55Q1TzYTOA0M	anonymous	EN	Yes, I agree to participate in this study.	30	New York	Female	Master's/Doctoral Degree	Urban	Married	2	Yes	Student (remote)	A lot	A great deal	Yes	No	No					Agree strongly	Disagree a little	Neutral: no opinion	Agree strongly	Agree a little	Agree a little	Agree a little	Agree strongly	Agree a little	Neutral: no opinion	Disagree a little	Disagree a little	Disagree strongly	Agree strongly	Neutral: no opinion	Agree a little	Sometimes	Sometimes	Sometimes	Almost never	Several days
5/14/2021 2:04	5/14/2021 2:11	IP Address	100	426	TRUE	5/14/2021 2:11	R_Wv2qrcz7vGmoNcB	anonymous	EN	Yes, I agree to participate in this study.	70	North Carolina	Male	Bachelor's Degree	Suburban	Married	2	Yes	Not working (retired)	A moderate amount	A moderate amount	Yes	No	No					Disagree strongly	Disagree a little	Disagree strongly	Disagree strongly	Disagree strongly	Disagree a little	Agree strongly	Agree strongly	Disagree a little	Disagree strongly	Agree a little	Neutral: no opinion	Disagree a little	Agree a little	Agree strongly	Neutral: no opinion	Almost never	Fairly often	Sometimes	Almost never	Not at all
5/14/2021 5:47	5/14/2021 5:56	IP Address	100	535	TRUE	5/14/2021 5:56	R_1QAweYZF6knq3SF	anonymous	EN	Yes, I agree to participate in this study.	73	Missouri	Female	Some College Coursework Completed	Suburban	Married	2	No	Not working (retired),Not working (other)	A moderate amount	A lot	Maybe	Sometimes	Maybe					Agree strongly	Agree strongly	Neutral: no opinion	Disagree a little	Disagree strongly	Agree a little	Disagree strongly	Agree strongly	Disagree a little	Disagree strongly	Neutral: no opinion	Disagree a little	Neutral: no opinion	Agree a little	Disagree a little	Disagree a little	Almost never	Sometimes	Sometimes	Almost never	Not at all
5/14/2021 9:34	5/14/2021 9:41	IP Address	100	412	TRUE	5/14/2021 9:41	R_1mUX7QN59GvxuB6	anonymous	EN	Yes, I agree to participate in this study.	72	Tennessee	Female	Master's/Doctoral Degree	Rural	Married	2	Yes	Working (remotely),Working (in person)	A great deal	A little	Yes	No	Maybe					Disagree a little	Agree strongly	Agree a little	Disagree a little	Agree strongly	Agree a little	Disagree strongly	Agree strongly	Disagree a little	Neutral: no opinion	Disagree a little	Disagree strongly	Agree strongly	Agree a little	Agree a little	Disagree strongly	Fairly often	Sometimes	Almost never	Fairly often	Several days
5/14/2021 10:55	5/14/2021 11:03	IP Address	100	504	TRUE	5/14/2021 11:03	R_24HtiZ6O9WNFoH0	anonymous	EN	Yes, I agree to participate in this study.	73	Colorado	Female	Master's/Doctoral Degree	Suburban	Married	2	Yes	Working (remotely),Working (in person),Working (self-employed)	A great deal	A lot	Yes	No	Yes	Both	Moderate	Hearing Aid	> 5 years	Agree a little	Agree a little	Agree a little	Agree a little	Agree strongly	Agree strongly	Neutral: no opinion	Agree strongly	Disagree a little	Agree a little	Disagree strongly	Agree a little	Agree a little	Agree strongly	Agree a little	Agree strongly	Sometimes	Fairly often	Fairly often	Almost never	Several days
5/14/2021 20:39	5/14/2021 20:44	IP Address	100	304	TRUE	5/14/2021 20:44	R_30dbeCOyRHN5qJO	anonymous	EN	Yes, I agree to participate in this study.	25	Tennessee	Female	Master's/Doctoral Degree	Urban	Living with a Roommate	2	No	Not working (looking for work),Student (in person)	A moderate amount	A great deal	Yes	No	No					Agree a little	Agree a little	Disagree strongly	Agree a little	Neutral: no opinion	Agree a little	Disagree a little	Agree strongly	Disagree a little	Disagree a little	Neutral: no opinion	Agree a little	Neutral: no opinion	Agree a little	Agree a little	Neutral: no opinion	Almost never	Fairly often	Fairly often	Almost never	Not at all
5/15/2021 14:00	5/15/2021 14:06	IP Address	100	348	TRUE	5/15/2021 14:06	R_1i8Vg7T6huGkx8y	anonymous	EN	Yes, I agree to participate in this study.	43	Maryland	Female	Master's/Doctoral Degree	Suburban	Married	4	Yes	Working (in person)	A moderate amount	A moderate amount	Yes	Sometimes	No					Agree strongly	Agree strongly	Agree strongly	Agree strongly	Agree strongly	Agree a little	Disagree a little	Agree strongly	Disagree a little	Agree a little	Agree strongly	Disagree a little	Agree a little	Agree a little	Disagree a little	Disagree a little	Fairly often	Very often	Fairly often	Sometimes	Several days
5/16/2021 11:06	5/16/2021 11:11	IP Address	100	347	TRUE	5/16/2021 11:11	R_2aESIpT9vAe0697	anonymous	EN	Yes, I agree to participate in this study.	35	New York	Female	Bachelor's Degree	Suburban	Living with a Partner	2	Yes	Working (remotely),Working (in person)	A moderate amount	A little	Yes	No	No					Agree a little	Agree strongly	Disagree strongly	Disagree a little	Agree strongly	Agree a little	Neutral: no opinion	Agree strongly	Disagree strongly	Disagree a little	Disagree a little	Agree a little	Agree a little	Agree strongly	Agree a little	Agree a little	Never	Very often	Fairly often	Never	Not at all
5/16/2021 13:28	5/16/2021 13:54	IP Address	100	1515	TRUE	5/16/2021 13:54	R_2y90pHEQPXxs4MV	anonymous	EN	Yes, I agree to participate in this study.	60	Iowa	Female	Bachelor's Degree	Urban	Married	2	Yes	Working (in person)	A little	A little	Yes	No	No					Disagree strongly	Agree strongly	Disagree strongly	Disagree strongly	Disagree strongly	Neutral: no opinion	Disagree strongly	Agree strongly	Disagree strongly	Disagree strongly	Agree a little	Agree strongly	Agree strongly	Agree strongly	Agree a little	Disagree a little	Almost never	Very often	Fairly often	Almost never	Several days
5/16/2021 23:32	5/16/2021 23:40	IP Address	100	480	TRUE	5/16/2021 23:40	R_XzSylhcNEG8lPHz	anonymous	EN	Yes, I agree to participate in this study.	64	Pennsylvania	Female	Master's/Doctoral Degree	Rural	Divorced	1	Yes	Not working (disabled)	A little	A great deal	Yes	No	Yes	Both	Mild	None of the above	I have not used any hearing devices	Disagree a little	Agree strongly	Agree strongly	Disagree a little	Agree strongly	Agree a little	Disagree strongly	Agree strongly	Disagree strongly	Agree a little	Disagree strongly	Disagree a little	Agree strongly	Agree a little	Disagree a little	Agree a little	Sometimes	Very often	Fairly often	Almost never	Several days
5/17/2021 4:50	5/17/2021 5:00	IP Address	100	592	TRUE	5/17/2021 5:00	R_3q7OvPQmN02qP9x	anonymous	EN	Yes, I agree to participate in this study.	65	Georgia	Female	Master's/Doctoral Degree	Rural	Married	2	No	Not working (retired)	A lot	A lot	Yes	Yes	Maybe					Agree strongly	Agree a little	Disagree a little	Agree a little	Agree strongly	Agree strongly	Agree a little	Agree strongly	Agree strongly	Disagree a little	Disagree a little	Agree a little	Agree strongly	Agree a little	Agree a little	Agree a little	Never	Very often	Fairly often	Never	Several days
5/17/2021 12:04	5/17/2021 12:09	IP Address	100	260	TRUE	5/17/2021 12:09	R_BG5MPdbX31kWjHH	anonymous	EN	Yes, I agree to participate in this study.	43	Alabama	Female	Master's/Doctoral Degree	Urban	Single	1	Yes	Working (remotely)	A moderate amount	A little	Yes	Sometimes	No					Agree a little	Agree strongly	Agree a little	Agree a little	Agree a little	Neutral: no opinion	Disagree a little	Agree strongly	Disagree a little	Agree a little	Disagree strongly	Disagree a little	Agree a little	Agree strongly	Agree strongly	Neutral: no opinion	Almost never	Very often	Fairly often	Never	Not at all
5/17/2021 13:01	5/17/2021 13:09	IP Address	100	498	TRUE	5/17/2021 13:09	R_2s1s34bOpGlS1nq	anonymous	EN	Yes, I agree to participate in this study.	79	Arizona	Female	Bachelor's Degree	Suburban	Widowed	1	No	Not working (retired)	A moderate amount	A little	Yes	Yes	Yes	Both	Moderate	Hearing Aid	< 5 years	Agree a little	Agree strongly	Disagree strongly	Disagree a little	Agree strongly	Agree strongly	Disagree a little	Agree strongly	Disagree strongly	Disagree strongly	Disagree strongly	Agree strongly	Agree strongly	Agree strongly	Agree strongly	Agree strongly	Never	Very often	Very often	Never	Not at all
5/17/2021 15:11	5/17/2021 15:16	IP Address	100	318	TRUE	5/17/2021 15:16	R_3QMAvBU6wyPe53P	anonymous	EN	Yes, I agree to participate in this study.	64	Alabama	Female	Master's/Doctoral Degree	Suburban	Widowed	1	Yes	Not working (other)	A moderate amount	A moderate amount	Yes	No	Yes	Both	Unknown	None of the above	I have not used any hearing devices	Neutral: no opinion	Agree strongly	Disagree a little	Neutral: no opinion	Agree strongly	Agree strongly	Disagree a little	Agree strongly	Disagree strongly	Neutral: no opinion	Disagree strongly	Disagree strongly	Disagree a little	Agree strongly	Agree a little	Agree strongly	Sometimes	Sometimes	Sometimes	Sometimes	Several days
5/17/2021 17:20	5/17/2021 17:28	IP Address	100	456	TRUE	5/17/2021 17:28	R_dhbasP1mJIAJPW1	anonymous	EN	Yes, I agree to participate in this study.	28	Minnesota	Female	Master's/Doctoral Degree	Suburban	Single	3	Yes	Working (in person)	A moderate amount	A lot	Yes	Sometimes	Maybe					Agree a little	Agree strongly	Disagree a little	Agree strongly	Agree strongly	Disagree a little	Agree a little	Agree strongly	Agree a little	Agree strongly	Disagree a little	Disagree strongly	Disagree a little	Agree a little	Disagree a little	Agree strongly	Sometimes	Sometimes	Sometimes	Almost never	Several days
5/17/2021 18:21	5/17/2021 18:30	IP Address	100	554	TRUE	5/17/2021 18:30	R_1opYh9T2Mscqygl	anonymous	EN	Yes, I agree to participate in this study.	63	Oregon	Female	Master's/Doctoral Degree	Suburban	Divorced,Single	2	Yes	Not working (retired)	A great deal	A little	Yes	No	Maybe					Disagree strongly	Agree strongly	Agree strongly	Agree strongly	Agree a little	Agree a little	Disagree strongly	Agree strongly	Agree a little	Agree a little	Disagree strongly	Agree a little	Agree strongly	Agree strongly	Agree a little	Agree a little	Sometimes	Fairly often	Sometimes	Sometimes	Several days
5/17/2021 18:40	5/17/2021 18:46	IP Address	100	360	TRUE	5/17/2021 18:46	R_OIIVekTP7SN0RFv	anonymous	EN	Yes, I agree to participate in this study.	55	Pennsylvania	Female	Associate's Degree	Rural	Married	2	Yes	Not working (disabled)	A great deal	A great deal	No	No	No					Disagree strongly	Agree strongly	Disagree a little	Agree strongly	Disagree a little	Disagree strongly	Disagree strongly	Agree strongly	Agree a little	Agree strongly	Neutral: no opinion	Disagree a little	Agree strongly	Agree strongly	Disagree strongly	Agree a little	Fairly often	Almost never	Almost never	Fairly often	More than half the days
5/18/2021 11:26	5/18/2021 11:33	IP Address	100	449	TRUE	5/18/2021 11:33	R_pQO9AK4aHTuzlD3	anonymous	EN	Yes, I agree to participate in this study.	51	Oregon	Female	Bachelor's Degree	Urban	Married	4	Yes	Working (self-employed)	A lot	A moderate amount	Yes	No	No					Agree strongly	Agree strongly	Disagree strongly	Agree a little	Agree a little	Agree a little	Disagree a little	Agree strongly	Disagree a little	Neutral: no opinion	Neutral: no opinion	Disagree a little	Agree a little	Agree strongly	Agree strongly	Agree a little	Almost never	Very often	Fairly often	Almost never	Several days
5/18/2021 11:23	5/18/2021 11:33	IP Address	100	639	TRUE	5/18/2021 11:33	R_211BLauSB7uXkEO	anonymous	EN	Yes, I agree to participate in this study.	30	Ohio	Female	Some College Coursework Completed	Rural	Married	3	Yes	Working (in person)	A little	A lot	No	No	No					Agree a little	Agree a little	Disagree a little	Disagree a little	Agree a little	Agree a little	Disagree a little	Agree strongly	Disagree a little	Disagree strongly	Disagree a little	Disagree a little	Agree a little	Agree a little	Agree a little	Agree a little	Never	Fairly often	Fairly often	Never	Not at all
5/18/2021 11:37	5/18/2021 11:42	IP Address	100	301	TRUE	5/18/2021 11:42	R_24nFKKl9OesWaHi	anonymous	EN	Yes, I agree to participate in this study.	51	Florida	Female	Some College Coursework Completed	Suburban	Married	2	Yes	Working (in person)	A little	A moderate amount	Yes	Yes	Yes	Both	Severe	None of the above	> 5 years	Neutral: no opinion	Agree strongly	Disagree strongly	Neutral: no opinion	Neutral: no opinion	Agree strongly	Disagree a little	Agree strongly	Disagree a little	Disagree strongly	Disagree a little	Disagree strongly	Agree a little	Agree strongly	Agree a little	Agree strongly	Almost never	Very often	Very often	Almost never	Several days
5/18/2021 11:41	5/18/2021 11:48	IP Address	100	420	TRUE	5/18/2021 11:48	R_2TnQ5c05VwsSA1t	anonymous	EN	Yes, I agree to participate in this study.	36	Oregon	Male	Master's/Doctoral Degree	Rural	Married	6	Yes	Working (in person)	A lot	A moderate amount	Yes	No	Yes	Both	Moderate	Hearing Aid	> 5 years	Agree strongly	Agree a little	Agree a little	Agree a little	Disagree a little	Neutral: no opinion	Disagree a little	Agree strongly	Disagree strongly	Agree a little	Disagree a little	Disagree a little	Agree strongly	Agree strongly	Disagree a little	Agree strongly	Sometimes	Fairly often	Sometimes	Almost never	More than half the days
5/18/2021 11:45	5/18/2021 11:50	IP Address	100	293	TRUE	5/18/2021 11:50	R_DNrQjfZwPMsdj8t	anonymous	EN	Yes, I agree to participate in this study.	46	Iowa	Male	Master's/Doctoral Degree	Rural	Married	2	Yes	Working (remotely),Working (in person)	A little	Not at all	Yes	Yes	Yes	Left	Moderate	None of the above	I have not used any hearing devices	Agree a little	Disagree a little	Neutral: no opinion	Disagree a little	Agree a little	Agree a little	Agree a little	Agree strongly	Disagree a little	Disagree a little	Neutral: no opinion	Neutral: no opinion	Neutral: no opinion	Agree a little	Agree a little	Neutral: no opinion	Almost never	Fairly often	Sometimes	Never	Not at all
5/18/2021 11:43	5/18/2021 11:50	IP Address	100	462	TRUE	5/18/2021 11:50	R_ZeMZ0EKTzRcTwhH	anonymous	EN	Yes, I agree to participate in this study.	70	Alabama	Female	High School Diploma or Equivalent	Suburban	Widowed	1	Yes	Not working (retired)	A lot	A little	No	No	No					Agree a little	Agree a little	Disagree strongly	Disagree a little	Disagree a little	Disagree a little	Disagree strongly	Agree strongly	Disagree strongly	Disagree a little	Disagree a little	Agree a little	Disagree a little	Agree strongly	Agree strongly	Agree a little	Sometimes	Fairly often	Sometimes	Sometimes	Several days
5/18/2021 11:53	5/18/2021 11:57	IP Address	100	251	TRUE	5/18/2021 11:57	R_1dGoQmqd4zoLuTs	anonymous	EN	Yes, I agree to participate in this study.	72	North Carolina	Female	Bachelor's Degree	Rural	Married	2	Yes	Not working (retired)	A moderate amount	A little	Yes	No	No					Disagree strongly	Agree strongly	Disagree strongly	Agree a little	Agree a little	Agree strongly	Disagree strongly	Agree strongly	Disagree strongly	Disagree strongly	Neutral: no opinion	Agree strongly	Agree strongly	Agree strongly	Agree strongly	Agree strongly	Never	Very often	Very often	Never	Not at all
5/18/2021 11:56	5/18/2021 12:01	IP Address	100	300	TRUE	5/18/2021 12:01	R_1IyGSTT9ZjA8r6o	anonymous	EN	Yes, I agree to participate in this study.	54	Illinois	Female	Master's/Doctoral Degree	Rural	Single	2	Yes	Working (remotely)	A moderate amount	A little	Yes	No	No					Agree a little	Agree a little	Disagree a little	Agree a little	Disagree a little	Neutral: no opinion	Agree a little	Agree strongly	Disagree a little	Agree strongly	Agree a little	Disagree a little	Disagree a little	Agree a little	Disagree a little	Neutral: no opinion	Very often	Sometimes	Almost never	Fairly often	More than half the days
5/18/2021 11:59	5/18/2021 12:03	IP Address	100	263	TRUE	5/18/2021 12:03	R_1OBpA3DNO0qyJsa	anonymous	EN	Yes, I agree to participate in this study.	24	Ohio	Female	Associate's Degree	Suburban	Single	4	Yes	Working (in person)	A little	A lot	No	No	No					Agree strongly	Agree a little	Disagree strongly	Neutral: no opinion	Agree a little	Neutral: no opinion	Disagree a little	Agree strongly	Disagree a little	Agree strongly	Disagree a little	Disagree a little	Agree a little	Agree a little	Agree a little	Disagree a little	Sometimes	Fairly often	Sometimes	Sometimes	Several days
5/18/2021 12:07	5/18/2021 12:12	IP Address	100	294	TRUE	5/18/2021 12:12	R_2DS22tF8xBYIYiJ	anonymous	EN	Yes, I agree to participate in this study.	54	Maine	Male	Bachelor's Degree	Suburban	Married	2	Yes	Working (remotely)	A moderate amount	A moderate amount	Yes	No	No					Agree strongly	Agree a little	Agree strongly	Agree strongly	Agree strongly	Agree a little	Agree strongly	Agree strongly	Disagree strongly	Agree a little	Disagree strongly	Neutral: no opinion	Disagree a little	Agree strongly	Disagree a little	Agree strongly	Sometimes	Fairly often	Fairly often	Never	More than half the days
5/18/2021 12:13	5/18/2021 12:19	IP Address	100	347	TRUE	5/18/2021 12:19	R_11c2Xe7hHJbpiJd	anonymous	EN	Yes, I agree to participate in this study.	64	Tennessee	Male	Master's/Doctoral Degree	Suburban	Married	2	No	Not working (retired)	A little	A little	Yes	No	No					Agree strongly	Disagree a little	Disagree strongly	Disagree strongly	Disagree strongly	Neutral: no opinion	Disagree strongly	Agree strongly	Agree a little	Disagree strongly	Agree a little	Agree a little	Disagree a little	Agree a little	Agree strongly	Agree a little	Never	Very often	Fairly often	Almost never	Not at all
5/18/2021 12:42	5/18/2021 12:49	IP Address	100	406	TRUE	5/18/2021 12:49	R_2xJmoFJINzII7Cr	anonymous	EN	Yes, I agree to participate in this study.	68	North Carolina	Male	Bachelor's Degree	Urban	Separated	1	Yes	Working (in person)	A lot	Not at all	Yes	Sometimes	Maybe					Agree a little	Agree strongly	Disagree strongly	Agree a little	Agree a little	Disagree a little	Disagree strongly	Agree strongly	Agree a little	Agree a little	Disagree a little	Agree a little	Agree a little	Agree strongly	Agree a little	Agree a little	Sometimes	Fairly often	Fairly often	Sometimes	Several days
[truncated: 261 more rows]
[truncated: 35 more columns]
